# Supplementary material for: Geriatric drug trials on solid tumor are scarce worldwide
Source: Front Med (Lausanne). 2023 Feb 6;10:1063648. doi: 10.3389/fmed.2023.1063648 (PMC9939632; doi:10.3389/fmed.2023.1063648)
Supplement: Supplementary file 2 [file Table_2.xlsx]

## Sheet: Results-实体瘤
Trial ID	Protocol/Trial ID	Trial Title	Primary Tested Drug	药物类型	实体or血液肿瘤	Cancer type	line	治疗线数	Min Patient Age	最低年龄分组 60-64 65-69 70-74 >=75	Countries	MRCT 0=否 1=是	Asia	America	Europe	Oceania	Japan	China	South Korea	Israel	India	Thailand	Singapore	Saudi Arabia	United States	Canada	Brazil	Argentina	Mexico	Italy	France	Germany	Spain	Belgium	Finland	Poland	Switzerland	Norway	Sweden	Denmark	United Kingdom	Russia	Turkey	Ukraine	Czech Republic	Portugal	Ireland	Hungary	Romania
341304	ChiCTR1900020876 TrialTroveID-341304	Phase II Clinical Study For The Precise 3DCRT/IMRT Technology Combined With S-1 In The Treatment of Elderly Patients With Locally Advanced Esophageal Squamous Cell Carcinoma	3D-CRT TS-1 intensity-modulated radiation therapy	chemotherapy	Solid tumor	Esophageal	First line	First line	75	>=75	China	0	1	0	0	0	0	1	0	0	0	0	0	0	0	0	0	0	0	0	0	0	0	0	0	0	0	0	0	0	0	0	0	0	0	0	0	0	0
369639	19206 NCI-2019-08847 NCT04305834 TrialTroveID-369639	A Phase IIA Trial Assessing the Tolerability of Abemaciclib in Combination With Endocrine Therapy in Patients Age 70 and Older With Hormone Receptor Positive Metastatic Breast Cancer Who Have Progressed on or After Prior CDK 4/6 Inhibition	abemaciclib	chemotherapy	Solid tumor	Breast	Second line	Second line	70	70-74	United States	0	0	1	0	0	0	0	0	0	0	0	0	0	1	0	0	0	0	0	0	0	0	0	0	0	0	0	0	0	0	0	0	0	0	0	0	0	0
372632	ACTRN12620000463976 REAL-Pro TrialTroveID-372632	A Prospective, Open-Label, Multi-Centre, Registry-Based Randomised Clinical Trial Comparing The Cognitive Impact Of Standard-Of-Care Treatments In Men Aged 75 Years Or Older That Have Metastatic Castration-Resistant	abiraterone (tablet) enzalutamide (tablet)	endocrine therapy	Solid tumor	Prostate Cancer	NA	Unknown	75	>=75	Australia	0	0	0	0	1	0	0	0	0	0	0	0	0	0	0	0	0	0	0	0	0	0	0	0	0	0	0	0	0	0	0	0	0	0	0	0	0	0
252210	TrialTroveID-252210 UMIN000016441	Dose-escalation Study of Afatinib in Elderly Patients with EGFR mutation for Non-Small Cell Lung Cancer	afatinib	targeted therapy	Solid tumor	NSCLC	First line	First line	75	>=75	Japan	0	1	0	0	0	1	0	0	0	0	0	0	0	0	0	0	0	0	0	0	0	0	0	0	0	0	0	0	0	0	0	0	0	0	0	0	0	0
215647	TrialTroveID-215647 UMIN000014820	Phase II study of afatinib in advanced elderly NSCLC patients harboring sensitive EGFR mutation	afatinib	targeted therapy	Solid tumor	NSCLC	First line	First line	70	70-74	Japan	0	1	0	0	0	1	0	0	0	0	0	0	0	0	0	0	0	0	0	0	0	0	0	0	0	0	0	0	0	0	0	0	0	0	0	0	0	0
243289	TrialTroveID-243289 UMIN000015834	Phase II Study of First-Line Afatinib in Patients Aged 75 or Older With Advanced Lung Adenocarcinoma With EGFR Mutations	afatinib	targeted therapy	Solid tumor	NSCLC	First line	First line	75	>=75	Japan	0	1	0	0	0	1	0	0	0	0	0	0	0	0	0	0	0	0	0	0	0	0	0	0	0	0	0	0	0	0	0	0	0	0	0	0	0	0
263472	jRCTs031180136 NEJ027 TrialTroveID-263472 UMIN000017877	First-Line Afatinib In Patients Aged 75 Or Older With Advanced Non-Squamous Non-Small Cell Lung Cancer Harboring EGFR Mutations; Non-Randomized Phase II Trial	afatinib	targeted therapy	Solid tumor	NSCLC	First line	First line	75	>=75	Japan	0	1	0	0	0	1	0	0	0	0	0	0	0	0	0	0	0	0	0	0	0	0	0	0	0	0	0	0	0	0	0	0	0	0	0	0	0	0
270697	APEC TrialTroveID-270697 UMIN000020370	Phase II Trial Of The Efficacy And Safety Of Afatinib For EGFR-TKI Untreated EGFR Gene Mutation-Positive Elderly Advanced Or Recurrent Non-Small Cell Lung Cancer. (APEC)	afatinib	targeted therapy	Solid tumor	NSCLC	Unkown	Unknown	75	>=75	Japan	0	1	0	0	0	1	0	0	0	0	0	0	0	0	0	0	0	0	0	0	0	0	0	0	0	0	0	0	0	0	0	0	0	0	0	0	0	0
311740	jRCTs031180136 NEJ027 TrialTroveID-311740 UMIN000017050	Multicenter Study To Evaluate Pharmacokinetics and Pharmacogenetics of Afatinib as First-Line in Patients Aged 75 or Older With Advanced Non-Small Cell Lung Cancer Harboring EGFR Mutation	afatinib	targeted therapy	Solid tumor	NSCLC	First line	First line	75	>=75	Japan	0	1	0	0	0	1	0	0	0	0	0	0	0	0	0	0	0	0	0	0	0	0	0	0	0	0	0	0	0	0	0	0	0	0	0	0	0	0
262478	1200.209 20150594 NCI-2016-00277 NCT02514174 TrialTroveID-262478	A Single Arm Phase IV Study of Afatinib in Elderly Patients With Stage IV or Recurrent Non-Small Cell Lung Cancer Whose Tumors Have Epidermal Growth Factor Receptor (EGFR) Exon 19 Deletions or Exon 21(L858R) Substitution Mutations	afatinib	targeted therapy	Solid tumor	NSCLC	First line	First line	70	70-74	United States	0	0	1	0	0	0	0	0	0	0	0	0	0	1	0	0	0	0	0	0	0	0	0	0	0	0	0	0	0	0	0	0	0	0	0	0	0	0
278962	jRCTs041180055 TrialTroveID-278962 UMIN000022252	A Single Arm Phase IV Study of Afatinib in Elderly Patients With Stage IV or Recurrent Non-Small Cell Lung Cancer Whose Tumors Have Epidermal Growth Factor Receptor (EGFR) Exon 19 Deletions or Exon 21(L859R) Substitution Mutations	afatinib, unspecified	targeted therapy	Solid tumor	NSCLC	First line	First line	75	>=75	Japan	0	1	0	0	0	1	0	0	0	0	0	0	0	0	0	0	0	0	0	0	0	0	0	0	0	0	0	0	0	0	0	0	0	0	0	0	0	0
324662	AIO-KRK-0117 ELDERLY Elderly / AIO KRK 0117 EudraCT Number: 2017-000329-11 NCT03530267 TrialTroveID-324662	Aflibercept and 5-FU vs. FOLFOX as 1st Line Treatment for Elderly or Frail Elderly Patients With Metastatic Colorectal Cancer	aflibercept (IV)	targeted therapy	Solid tumor	Colorectal	First line	First line	70	70-74	Germany	0	0	0	1	0	0	0	0	0	0	0	0	0	0	0	0	0	0	0	0	1	0	0	0	0	0	0	0	0	0	0	0	0	0	0	0	0	0
179228	CJLSG1104 TrialTroveID-179228 UMIN000009548	Phase II Study of First-line Amrubicin in Elderly Patients with Extensive Disease Small-Cell Lung Cancer (CJLSG1104)	amrubicin hydrochloride	chemotherapy	Solid tumor	Small-Cell Lung Cancer	First line	First line	75	>=75	Japan	0	1	0	0	0	1	0	0	0	0	0	0	0	0	0	0	0	0	0	0	0	0	0	0	0	0	0	0	0	0	0	0	0	0	0	0	0	0
259984	15-x149 16-x294 201506112 201611010 NCI-2015-01049 NCT02476786 TrialTroveID-259984	Endocrine Treatment Alone as Primary Treatment for Elderly Patients With Estrogen Receptor Positive Operable Breast Cancer and Low Recurrence Score	anastrozole exemestane goserelin letrozole tamoxifen fulvestrant	endocrine therapy	Solid tumor	Breast	Neoadjuvant	Neo/Adj	70	70-74	United States	0	0	1	0	0	0	0	0	0	0	0	0	0	1	0	0	0	0	0	0	0	0	0	0	0	0	0	0	0	0	0	0	0	0	0	0	0	0
367774	22040 Breast52 NCI-2020-04071 NCT04272801 TrialTroveID-367774	A Pilot Study Of Neoadjuvant Endocrine Therapy Tolerance To Inform Treatment Decisions For Adjuvant Radiation In Geriatric, Early Stage ER+ Breast Cancer	anastrozole exemestane letrozole tamoxifen	endocrine therapy	Solid tumor	Breast	Adjuvant	Neo/Adj	65	65-69	United States	0	0	1	0	0	0	0	0	0	0	0	0	0	1	0	0	0	0	0	0	0	0	0	0	0	0	0	0	0	0	0	0	0	0	0	0	0	0
412559	2013000840 TrialTroveID-412559	Palliative treatment of endometrial cancer: what is the role of anastrozole in elderly women?	anastrozole, unspecified	endocrine therapy	Solid tumor	endometrial cancer	First line	First line	75	>=75	Italy	0	0	0	1	0	0	0	0	0	0	0	0	0	0	0	0	0	0	1	0	0	0	0	0	0	0	0	0	0	0	0	0	0	0	0	0	0	0
198005	AGCRC-013 ANDRO-JSPPH-2013 NCT01993472 TrialTroveID-198005	Andrographolides With or Without Capecitabine for Elderly Patients With Locally Advanced or Recurrent or Metastasis Inoperable Colorectal Cancer: a Randomized, Open-label Trial.	andrographolide	other	Solid tumor	Colorectal	First line	First line	65	65-69	China	0	1	0	0	0	0	1	0	0	0	0	0	0	0	0	0	0	0	0	0	0	0	0	0	0	0	0	0	0	0	0	0	0	0	0	0	0	0
330168	ChiCTR1800017679 FirstWenzhouMU NCT03728374 TrialTroveID-330168	Anlotinib Hydrochloride as Second-line Therapy in Elderly Patients with EGFR Wild-type Lung Adenocarcinoma Who Refused Chemotherapy: an Open, Single-arm, Single-center Clinical Trial	anlotinib hydrochloric	targeted therapy	Solid tumor	NSCLC	Second line	Second line	65	65-69	China	0	1	0	0	0	0	1	0	0	0	0	0	0	0	0	0	0	0	0	0	0	0	0	0	0	0	0	0	0	0	0	0	0	0	0	0	0	0
339182	20180049 ALTER-L006 NCT03778853 TrialTroveID-339182	An Open, Single-arm, Multi-center Study of Anlotinib in Advanced Non-squamous NSCLC Patients in the Elderly Without Systemic Chemotherapy	anlotinib hydrochloric	targeted therapy	Solid tumor	NSCLC	First line	First line	70	70-74	China	0	1	0	0	0	0	1	0	0	0	0	0	0	0	0	0	0	0	0	0	0	0	0	0	0	0	0	0	0	0	0	0	0	0	0	0	0	0
402989	ChiCTR2100045688 TrialTroveID-402989	Efficacy and Safety of Anlotinib Combined with PD-1 Monoclonal Antibody in the First-line Treatment of Elderly Patients with Advanced Lung Cancer	anlotinib hydrochloric anti-PD-L1 antibody	targeted therapy	Solid tumor	NSCLC	First line	First line	65	65-69	China	0	1	0	0	0	0	1	0	0	0	0	0	0	0	0	0	0	0	0	0	0	0	0	0	0	0	0	0	0	0	0	0	0	0	0	0	0	0
305367	BYEC20170710 NCT03219593 TrialTroveID-305367	A Prospective Study of the Efficacy and Safety of Apatinib Monotherapy as First-Line Treatment in Elderly Patients With Advanced Gastric or Gastroesophageal Junction Adenocarcinoma	apatinib	targeted therapy	Solid tumor	Gastric cancer	First line	First line	65	65-69	China	0	1	0	0	0	0	1	0	0	0	0	0	0	0	0	0	0	0	0	0	0	0	0	0	0	0	0	0	0	0	0	0	0	0	0	0	0	0
351068	ELDERLY EUdraCT Number: 2018-004805-18 IFCT-1805 IFCT-1805 ELDERLY NCT03977194 TrialTroveID-351068	Phase III Randomized Trial of Atezolizumab in Elderly Patients With Advanced Non-Small-Cell Lung Cancer and Receiving Monthly Carboplatin With Weekly Paclitaxel Chemotherapy	atezolizumab	immune-therapy	Solid tumor	NSCLC	First line	First line	70	70-74	France	0	0	0	1	0	0	0	0	0	0	0	0	0	0	0	0	0	0	0	1	0	0	0	0	0	0	0	0	0	0	0	0	0	0	0	0	0	0
154057	ARTE NCT01443676 TrialTroveID-154057	Avastin Plus Radiotherapy in Elderly Patients With Glioblastoma.	bevacizumab	targeted therapy	Solid tumor	CNS, Glioblastoma	First line	First line	65	65-69	Switzerland	0	0	0	1	0	0	0	0	0	0	0	0	0	0	0	0	0	0	0	0	0	0	0	0	0	1	0	0	0	0	0	0	0	0	0	0	0	0
200467	TORG1323 TrialTroveID-200467 UMIN000012786	Randomized Phase II Study of Docetaxel + Bevacizumab or Pemetrexed + Bevacizumab for Elderly Non-squamous Non-small-cell Lung Cancer (TORG1323)	bevacizumab	targeted therapy	Solid tumor	NSCLC	First line	First line	75	>=75	Japan	0	1	0	0	0	1	0	0	0	0	0	0	0	0	0	0	0	0	0	0	0	0	0	0	0	0	0	0	0	0	0	0	0	0	0	0	0	0
189920	AVANTAGE ML28621 NCT01893268 TrialTroveID-189920	Therapeutic Strategies Including Avastin as 1st Line Therapy in Elderly Patients Suffering From Advanced (IIIB/IV Stage) Non-squamous Non-small Cell Lung Cancer, in Routine Clinical Practice.	bevacizumab	targeted therapy	Solid tumor	NSCLC	First line	First line	65	65-69	France	0	0	0	1	0	0	0	0	0	0	0	0	0	0	0	0	0	0	0	1	0	0	0	0	0	0	0	0	0	0	0	0	0	0	0	0	0	0
282810	BELOVA EUPAS13849 ML29515 NCT02393898 TrialTroveID-282810	BELOVA: A Non-Interventional Study to Collect Data on the Safety and Efficacy of Frontline Bevacizumab Treatment in Ovarian Cancer Patients 70 Years and Older	bevacizumab	targeted therapy	Solid tumor	Ovarian Cancer	First line	First line	70	70-74	Belgium	0	0	0	1	0	0	0	0	0	0	0	0	0	0	0	0	0	0	0	0	0	0	1	0	0	0	0	0	0	0	0	0	0	0	0	0	0	0
181111	TrialTroveID-181111 UMIN000009911	A Phase I/II Study of Irinotecan with Bevacizumab as Second Line Treatment of Elderly Patients with Metastatic Colorectal Cancer.	bevacizumab irinotecan hydrochloride	targeted therapy	Solid tumor	Colorectal	Second line	Second line	70	70-74	Japan	0	1	0	0	0	1	0	0	0	0	0	0	0	0	0	0	0	0	0	0	0	0	0	0	0	0	0	0	0	0	0	0	0	0	0	0	0	0
179279	CASE3811 NCI-2012-02993 NCT01750866 TrialTroveID-179279	Efficacy and Toxicity of Cabazitaxel in Men 75 Years of Age or Older With Castration-Resistant Prostate Cancer With Progression After Treatment With Docetaxel	cabazitaxel (IV)	chemotherapy	Solid tumor	Prostate Cancer	Second line	Second line	75	>=75	United States	0	0	1	0	0	0	0	0	0	0	0	0	0	1	0	0	0	0	0	0	0	0	0	0	0	0	0	0	0	0	0	0	0	0	0	0	0	0
290436	CABASTY DRKS00017467 EudraCT Number: 2016-001179-60 NCT02961257 NL65862.091.18 TrialTroveID-290436	Randomized Multicenter, Phase III Trial Evaluating the Safety of 2 Schedules of Cabazitaxel (Bi-weekly Versus Tri-weekly) Plus Prednisone in Elderly Men (> or = 65years) With mCRPC Previously Treated With a Docetaxel-containing Regimen	cabazitaxel (IV)	chemotherapy	Solid tumor	Prostate Cancer	Second line	Second line	65	65-69	Finland; France; Germany; Netherlands	0	0	0	1	0	0	0	0	0	0	0	0	0	0	0	0	0	0	0	1	1	0	0	1	0	0	0	0	0	0	0	0	0	0	0	0	0	0
376130	NCT04416646 TrialTroveID-376130 ZEBRA	Cabozantinib in the Elderly With Metastatic Renal Cell Carcinoma: Observational Study	cabozantinib	targeted therapy	Solid tumor	Renal Cell Carcinoma	Second line	Second line	70	70-74	Italy	0	0	0	1	0	0	0	0	0	0	0	0	0	0	0	0	0	0	1	0	0	0	0	0	0	0	0	0	0	0	0	0	0	0	0	0	0	0
376470	ChiCTR2000033622 TrialTroveID-376470	A Single-arm, Prospective, Multicenter, Exploratory Clinical Study of Radiotherapy Sequential Camrelizumab in Elderly Patients with Locally Advanced Esophageal Cancer	camrelizumab	immune-therapy	Solid tumor	Esophageal	Unkown	Unknown	65	65-69	China	0	1	0	0	0	0	1	0	0	0	0	0	0	0	0	0	0	0	0	0	0	0	0	0	0	0	0	0	0	0	0	0	0	0	0	0	0	0
418148	ChiCTR2100052693 TrialTroveID-418148	A Single-Arm, Exploratory Study of Camrelizumab Combined With S-1 or 5-fluorouracil in the First-Line Therapy of Elderly Patients With Advanced/Metastatic Esophageal Squamous Cell Carcinoma	camrelizumab	immune-therapy	Solid tumor	Esophageal	First line	First line	75	>=75	China	0	1	0	0	0	0	1	0	0	0	0	0	0	0	0	0	0	0	0	0	0	0	0	0	0	0	0	0	0	0	0	0	0	0	0	0	0	0
285675	2015/1252 ACE EudraCT Number: 2015-002701-11 NCT02978612 TrialTroveID-285675	Adjuvant Chemotherapy In Elderly With Colon Cancer Stage III - Geriatric Assessment and Prognostic Gene Signatures	capecitabine	chemotherapy	Solid tumor	Colorectal	Adjuvant	Neo/Adj	75	>=75	Norway	0	0	0	1	0	0	0	0	0	0	0	0	0	0	0	0	0	0	0	0	0	0	0	0	0	0	1	0	0	0	0	0	0	0	0	0	0	0
243354	LcACEC LcACEC-201474 NCT02316535 TrialTroveID-243354	Low-dose Versus Standard-dose Capecitabine Adjuvant Chemotherapy for Chinese Elderly Patients With Stage II/III Colorectal Cancer: A Randomized, Phase III Non-inferiority Study	capecitabine	chemotherapy	Solid tumor	Colorectal	Adjuvant	Neo/Adj	70	70-74	China	0	1	0	0	0	0	1	0	0	0	0	0	0	0	0	0	0	0	0	0	0	0	0	0	0	0	0	0	0	0	0	0	0	0	0	0	0	0
183004	TrialTroveID-183004 UMIN000010200	Phase II study of chemotherapy with Capecitabine/Bevacizumab in elderly patients with advanced and recurrent colorectal cancer.	capecitabine bevacizumab	chemotherapy	Solid tumor	Colorectal	First line	First line	70	70-74	Japan	0	1	0	0	0	1	0	0	0	0	0	0	0	0	0	0	0	0	0	0	0	0	0	0	0	0	0	0	0	0	0	0	0	0	0	0	0	0
249380	TrialTroveID-249380 UMIN000016022	Prospective Cohort Study of Optimal Discontinuation of Oxaliplatin in Elderly Patients Treated with XELOX plus Bevacizumab	capecitabine bevacizumab oxaliplatin	chemotherapy	Solid tumor	Colorectal	First line	First line	70	70-74	Japan	0	1	0	0	0	1	0	0	0	0	0	0	0	0	0	0	0	0	0	0	0	0	0	0	0	0	0	0	0	0	0	0	0	0	0	0	0	0
174009	JCOG1018 jRCTs031180145 RESPECT TrialTroveID-174009 UMIN000008866	Randomized Phase III Study of mFOLFOX7 or CAPOX plus Bevacizumab versus 5-Fluorouracil/Leucovorin or Capecitabine plus Bevacizumab as First-line Treatment in Elderly Patients with Metastatic Colorectal Cancer (JCOG1018, RESPECT)	capecitabine cetuximab fluorouracil leucovorin bevacizumab oxaliplatin	chemotherapy	Solid tumor	Colorectal	First line	First line	70	70-74	Japan	0	1	0	0	0	1	0	0	0	0	0	0	0	0	0	0	0	0	0	0	0	0	0	0	0	0	0	0	0	0	0	0	0	0	0	0	0	0
211098	TrialTroveID-211098	Eribulin (E) and capecitabine (C), a combined treatment schedule in elderly metastatic breast cancer (EMBC): Efficacy and safety evaluation (E&S)	capecitabine eribulin mesylate	chemotherapy	Solid tumor	Breast	Second line	Second line	70	70-74	Italy	0	0	0	1	0	0	0	0	0	0	0	0	0	0	0	0	0	0	1	0	0	0	0	0	0	0	0	0	0	0	0	0	0	0	0	0	0	0
277419	GERICO NCT02748811 TrialTroveID-277419	Effect of Geriatric Intervention in Frail Elderly Patients Receiving Chemotherapy for Colorectal Cancer	capecitabine fluorouracil oxaliplatin irinotecan	chemotherapy	Solid tumor	Colorectal	Adjuvant	Neo/Adj	70	70-74	Denmark	0	0	0	1	0	0	0	0	0	0	0	0	0	0	0	0	0	0	0	0	0	0	0	0	0	0	0	0	1	0	0	0	0	0	0	0	0	0
351011	ALIX EudraCT Number: 2019-001720-35 NCT03974854 P/2018/395 TrialTroveID-351011	Evaluation of Polychemotherapy With XELOXIRI-3 in Elderly or Frail Patients With Advanced Pancreatic Adenocarcinoma (ALIX)	capecitabine irinotecan (IV) oxaliplatin (IV)	chemotherapy	Solid tumor	Pancreas	First line	First line	65	65-69	France	0	0	0	1	0	0	0	0	0	0	0	0	0	0	0	0	0	0	0	1	0	0	0	0	0	0	0	0	0	0	0	0	0	0	0	0	0	0
182626	CGOG20120101009 NCT01798251 TrialTroveID-182626	A Randomized Single Center Phase II Study Comparing XELOX With Capecitabine Maintenance or XELOX Treatment in Elderly Metastatic Adenocarcinoma of Stomach	capecitabine oxaliplatin (IV)	chemotherapy	Solid tumor	Gastric cancer	First line	First line	65	65-69	China	0	1	0	0	0	0	1	0	0	0	0	0	0	0	0	0	0	0	0	0	0	0	0	0	0	0	0	0	0	0	0	0	0	0	0	0	0	0
279896	CapeOX Study jRCTs051180126 Tcog GI-1601 TrialTroveID-279896 UMIN000022450	Phase II Study of Capecitabine + Oxaliplatin(Capeox) for Elderly Patients with Untreated Metastatic Gastric Cancer	capecitabine oxaliplatin (IV)	chemotherapy	Solid tumor	Gastric cancer	First line	First line	70	70-74	Japan	0	1	0	0	0	1	0	0	0	0	0	0	0	0	0	0	0	0	0	0	0	0	0	0	0	0	0	0	0	0	0	0	0	0	0	0	0	0
319571	COBRA NCT03451370 TrialTroveID-319571	First-line Combination of Capecitabine and Oxaliplatin + Bevacizumab in Elderly Patients With Metastatic Colorectal Cancer	capecitabine oxaliplatin (IV) bevacizumab	chemotherapy	Solid tumor	Colorectal	First line	First line	70	70-74	Italy	0	0	0	1	0	0	0	0	0	0	0	0	0	0	0	0	0	0	1	0	0	0	0	0	0	0	0	0	0	0	0	0	0	0	0	0	0	0
207024	2014-I022 20140113/16-2014-9/021 KCT0001069 NCT02114359 PEACE TrialTroveID-207024	Comparison of Efficacy and Tolerance Between Combination Therapy and Monotherapy as a First Line Chemotherapy in Elderly Patient With Advanced Gastric Cancer; Multicenter Randomized Phase III Study	capecitabine oxaliplatin (IV) cisplatin fluorouracil leucovorin TS-1	chemotherapy	Solid tumor	Gastric cancer	First line	First line	70	70-74	South Korea	0	1	0	0	0	0	0	1	0	0	0	0	0	0	0	0	0	0	0	0	0	0	0	0	0	0	0	0	0	0	0	0	0	0	0	0	0	0
198512	MATURE MATURE01 NCT02002195 TrialTroveID-198512	Modified Folinic Acid-Fluorouracil-Oxaliplatin (FOLFOX) Followed by Capecitabine as First-line Chemotherapy for Elderly or Frail Patients with Metastatic or Recurrent Gastric Cancer	capecitabine oxaliplatin (IV) fluorouracil leucovorin	chemotherapy	Solid tumor	Gastric Cancer	First line	First line	65	65-69	Italy	0	0	0	1	0	0	0	0	0	0	0	0	0	0	0	0	0	0	1	0	0	0	0	0	0	0	0	0	0	0	0	0	0	0	0	0	0	0
342291	COLAGE COLAGE C18-01 PRODIGE 66 NCT03828227 TrialTroveID-342291	Phase III Study to Evaluate the Quality of Life in Elderly Patients With Metastatic Colorectal Cancer Receiving First-line Therapy Based on Simplified Geriatric Parameters	capecitabine oxaliplatin (IV) fluorouracil leucovorin bevacizumab	chemotherapy	Solid tumor	Colorectal	First line	First line	75	>=75	France	0	0	0	1	0	0	0	0	0	0	0	0	0	0	0	0	0	0	0	1	0	0	0	0	0	0	0	0	0	0	0	0	0	0	0	0	0	0
403205	jRCTs071200019 LOGIK1902 TrialTroveID-403205	Evaluate the Efficacy and Safety of Weekly Carboplatin / Co-radiation Therapy in Untreated Locally Advanced Non-small Cell Lung Cancer Aged 75 Years and Older	carboplatin	chemotherapy	Solid tumor	NSCLC	First line	First line	75	>=75	Japan	0	1	0	0	0	1	0	0	0	0	0	0	0	0	0	0	0	0	0	0	0	0	0	0	0	0	0	0	0	0	0	0	0	0	0	0	0	0
211376	HSR1402 TrialTroveID-211376 UMIN000014302	Phase II study comparing combination therapy with carboplatin plus pemetrexed vs combination therapy with pemetrexed plus bevacizumab in chemo-naive elderly patients with advanced non-squamous non-small-cell lung cancer (HSR1402).	carboplatin bevacizumab	targeted therapy	Solid tumor	NSCLC	First line	First line	76	>=75	Japan	0	1	0	0	0	1	0	0	0	0	0	0	0	0	0	0	0	0	0	0	0	0	0	0	0	0	0	0	0	0	0	0	0	0	0	0	0	0
402564	jRCTs041210002 TrialTroveID-402564	Phase II Study Of Carboplatin, Etoposide And Atezolizumab For Elderly Patients With Extensive Stage Small-Cell Lung Cancer	carboplatin etoposide atezolizumab	immune-therapy	Solid tumor	Small-Cell Lung Cancer	First line	First line	75	>=75	Japan	0	1	0	0	0	1	0	0	0	0	0	0	0	0	0	0	0	0	0	0	0	0	0	0	0	0	0	0	0	0	0	0	0	0	0	0	0	0
215676	TrialTroveID-215676 UMIN000014764	A phase I study of weekly nab-Paclitaxel/Carboplatin with concurrent thoracic radiotherapy in elderly patients with unresectable locally advanced non-small cell lung cancer	carboplatin nab-paclitaxel	chemotherapy	Solid tumor	NSCLC	First line	First line	75	>=75	Japan	0	1	0	0	0	1	0	0	0	0	0	0	0	0	0	0	0	0	0	0	0	0	0	0	0	0	0	0	0	0	0	0	0	0	0	0	0	0
190440	TORG 1322 TORG1322 TrialTroveID-190440 UMIN000011216	Combination Chemotheraoy Of Abraxane And Carboplatin In Elderly Patients With Advanced Squamous Cell Lung Cancer, Phase I/II Study (TORG1322)	carboplatin nab-paclitaxel	chemotherapy	Solid tumor	NSCLC	First line	First line	75	>=75	Japan	0	1	0	0	0	1	0	0	0	0	0	0	0	0	0	0	0	0	0	0	0	0	0	0	0	0	0	0	0	0	0	0	0	0	0	0	0	0
193113	KRSG1303 TrialTroveID-193113 UMIN000011534	Phase II Study of Nab-Paclitaxel and Carboplatin for Elderly Patients With Non-Small Cell Lung Cancer (KRSG1303)	carboplatin nab-paclitaxel	chemotherapy	Solid tumor	NSCLC	First line	First line	75	>=75	Japan	0	1	0	0	0	1	0	0	0	0	0	0	0	0	0	0	0	0	0	0	0	0	0	0	0	0	0	0	0	0	0	0	0	0	0	0	0	0
268767	(CAPITAL study) jRCTs041180110 TrialTroveID-268767 UMIN000019843	Carboplatin Plus Nab-paclitaxel Versus docetaxel for Elderly Squamous Non-small Cell Lung Cancer (CAPITAL Study)	carboplatin nab-paclitaxel	chemotherapy	Solid tumor	NSCLC	First line	First line	70	70-74	Japan	0	1	0	0	0	1	0	0	0	0	0	0	0	0	0	0	0	0	0	0	0	0	0	0	0	0	0	0	0	0	0	0	0	0	0	0	0	0
195255	TrialTroveID-195255 UMIN000012025	Phase II Study of Carboplatin and Weekly Nab-Paclitaxel for Elderly Squamous Cell Lung Cancer	carboplatin nab-paclitaxel (IV)	chemotherapy	Solid tumor	NSCLC	First line	First line	75	>=75	Japan	0	1	0	0	0	1	0	0	0	0	0	0	0	0	0	0	0	0	0	0	0	0	0	0	0	0	0	0	0	0	0	0	0	0	0	0	0	0
195499	1305 OSAKA-LCSG1305 TrialTroveID-195499 UMIN000012051	Phase II Study of Carboplatin plus weekly Nab-paclitaxel in Elderly Patients with Non-small Cell Lung Cancer Using MNA	carboplatin nab-paclitaxel (IV)	chemotherapy	Solid tumor	NSCLC	First line	First line	70	70-74	Japan	0	1	0	0	0	1	0	0	0	0	0	0	0	0	0	0	0	0	0	0	0	0	0	0	0	0	0	0	0	0	0	0	0	0	0	0	0	0
306752	TrialTroveID-306752 UMIN000028336	The Prospective Study of Weekly Paclitaxel and Carboplatin for Elderly Patients with Gynecologic Cancer	carboplatin paclitaxel	chemotherapy	Solid tumor	Gynecologic Cancer	Unkown	Unknown	75	>=75	Japan	0	1	0	0	0	1	0	0	0	0	0	0	0	0	0	0	0	0	0	0	0	0	0	0	0	0	0	0	0	0	0	0	0	0	0	0	0	0
382454	ESO-Shanghai15 NCT04519905 TrialTroveID-382454	Phase III Study of Concurrent Radiotherapy in Elderly Patients With Esophageal Squamous Cell Carcinoma (ESO-Shanghai 15)	carboplatin paclitaxel	chemotherapy	Solid tumor	Esophageal	First line	First line	76	>=75	China	0	1	0	0	0	0	1	0	0	0	0	0	0	0	0	0	0	0	0	0	0	0	0	0	0	0	0	0	0	0	0	0	0	0	0	0	0	0
254472	TrialTroveID-254472 UMIN000016730	A phase I/II study of carboplatin in combination with nab-paclitaxel and thoracic radiation in elderly patients with previously untreated non-small cell lung cancer	carboplatin radiation therapy nab-paclitaxel	chemotherapy	Solid tumor	NSCLC	First line	First line	75	>=75	Japan	0	1	0	0	0	1	0	0	0	0	0	0	0	0	0	0	0	0	0	0	0	0	0	0	0	0	0	0	0	0	0	0	0	0	0	0	0	0
392905	JCOG1914 jRCTs031200230 TrialTroveID-392905	JCOG1914: Randomized Phase III Study Comparing Low-Dose Carboplatin Chemoradiotherapy With Carboplatin Plus Albumin-Conjugated Paclitaxel For Unresectable Locally Advanced Non-Small Cell Lung Cancer In The Elderly	carboplatin radiation therapy nab-paclitaxel	chemotherapy	Solid tumor	NSCLC	Unkown	Unknown	75	>=75	Japan	0	1	0	0	0	1	0	0	0	0	0	0	0	0	0	0	0	0	0	0	0	0	0	0	0	0	0	0	0	0	0	0	0	0	0	0	0	0
177500	OLCSG1202 TrialTroveID-177500 UMIN000009345	Phase II Trial of Carboplatin plus S-1 for Previously Untreated Elderly Patients with Advanced Non-small-cell lung cancer with Wild Type Epidermal Growth Factor Receptor (OLCSG1202)	carboplatin TS-1	chemotherapy	Solid tumor	NSCLC	First line	First line	70	70-74	Japan	0	1	0	0	0	1	0	0	0	0	0	0	0	0	0	0	0	0	0	0	0	0	0	0	0	0	0	0	0	0	0	0	0	0	0	0	0	0
188559	TrialTroveID-188559 UMIN000010989	Phase II Study of Alternate-day Administration of S-1 plus Carboplatin in Elderly Patients with Previously Treated Non-small Cell Lung Cancer	carboplatin TS-1	chemotherapy	Solid tumor	NSCLC	Second line	Second line	75	>=75	Japan	0	1	0	0	0	1	0	0	0	0	0	0	0	0	0	0	0	0	0	0	0	0	0	0	0	0	0	0	0	0	0	0	0	0	0	0	0	0
191465	escargo002 escargot 002 TrialTroveID-191465 UMIN000011205 UMIN000011701	Efficacy Study of Carboplatin/TS-1 During Postoperative Adjuvant Chemotherapy after Complete Resection of Non-small Cell Lung Cancer at Pathological Stage II and IIIA in Elderly Patients Older than 75 Years Old	carboplatin TS-1	chemotherapy	Solid tumor	NSCLC	Adjuvant	Neo/Adj	75	>=75	Japan	0	1	0	0	0	1	0	0	0	0	0	0	0	0	0	0	0	0	0	0	0	0	0	0	0	0	0	0	0	0	0	0	0	0	0	0	0	0
195901	TrialTroveID-195901 UMIN000012098	Phase II Study of Alternate-day Administration of S-1 plus Carboplatin in Elderly Patients with Advanced Non-small Cell Lung Cancer	carboplatin TS-1	chemotherapy	Solid tumor	NSCLC	First line	First line	75	>=75	Japan	0	1	0	0	0	1	0	0	0	0	0	0	0	0	0	0	0	0	0	0	0	0	0	0	0	0	0	0	0	0	0	0	0	0	0	0	0	0
266927	1403013529 NCT02590003 TrialTroveID-266927	A Randomized Phase II Trial of Combination Versus Single Agent Chemotherapy in High-risk Elderly Patients With Advanced Non-small Cell Lung Cancer	carboplatin (iv)	chemotherapy	Solid tumor	NSCLC	First line	First line	71	70-74	United States	0	0	1	0	0	0	0	0	0	0	0	0	0	1	0	0	0	0	0	0	0	0	0	0	0	0	0	0	0	0	0	0	0	0	0	0	0	0
161408	40085-75083 EORTC 40085 EORTC-40085-75083 EudraCT Number: 2011-002947-83 MREC N°: 13/WA/0357 NCT01522612 REec-2013-0190 TrialTroveID-161408 UKCRN ID: 15769	Treatment of Patients With KRAS Wild Type Advanced Colorectal Cancer (CRC) With 5-Fluorouracil (5-FU) or 5- FU Plus an Epidermal Growth Factor Receptor (EGFR) Inhibitor (Cetuximab) Based on a Comprehensive Geriatric Assessment (CGA).	cetuximab	targeted therapy	Solid tumor	Colorectal	First line	First line	70	70-74	Belgium; Cyprus; France; Germany; Italy; Spain; United Kingdom	0	0	0	1	0	0	0	0	0	0	0	0	0	0	0	0	0	0	1	1	1	1	1	0	0	0	0	0	0	1	0	0	0	0	0	0	0	0
176911	41/10 EKSG 12/152 NCT01718808 SAKK 41/10 TrialTroveID-176911	Cetuximab Monotherapy and Cetuximab Plus Capecitabine as First-line Treatment in Elderly Patients With KRAS- and BRAF Wild-type Metastatic Colorectal Cancer. A Multicenter Phase II Trial	cetuximab	targeted therapy	Solid tumor	Colorectal	First line	First line	70	70-74	Switzerland	0	0	0	1	0	0	0	0	0	0	0	0	0	0	0	0	0	0	0	0	0	0	0	0	0	1	0	0	0	0	0	0	0	0	0	0	0	0
189022	2012/1937 ELAN-UNFIT EudraCT Number: 2012-004967-38 IGR 1937 IGR2013/1937 NCT01884623 RECF2280 TrialTroveID-189022	Multicentric Randomized Phase III Trial Comparing Methotrexate and Cetuximab in First-line Treatment of Recurrent and/or Metastatic Squamous Cell Head and Neck Cancer in Elderly Unfit Patients According to Geriatric Evaluation	cetuximab	targeted therapy	Solid tumor	Head/Neck	First line	First line	70	70-74	France	0	0	0	1	0	0	0	0	0	0	0	0	0	0	0	0	0	0	0	1	0	0	0	0	0	0	0	0	0	0	0	0	0	0	0	0	0	0
187659	6058 CSET 1961 ELAN-FIT ELANFIT GORTEC ELAN-FIT GORTEC-ELANFIT NCT01864772 RECF2319 TrialTroveID-187659	Phase II Multicenter Trial Evaluating First Line Carboplatin, 5-Fluorouracil and Cetuximab in Patients With Recurrent or Metastatic Head and Neck Squamous Cell Cancer, Aged 70 and Over, Ranked as Fit (no Frailty) by Geriatric Assessment	cetuximab carboplatin fluorouracil	targeted therapy	Solid tumor	Head/Neck	First line	First line	70	70-74	France	0	0	0	1	0	0	0	0	0	0	0	0	0	0	0	0	0	0	0	1	0	0	0	0	0	0	0	0	0	0	0	0	0	0	0	0	0	0
213306	EudraCT Number: 2012-000477-23 FOCETELD TrialTroveID-213306	A Randomized Phase II Study of FOLFORI Plus or Not CETUXIMAB in Elderly Advanced Colorectal Cancer Patients.	cetuximab irinotecan (IV) fluorouracil leucovorin	targeted therapy	Solid tumor	Colorectal	First line	First line	70	70-74	Italy	0	0	0	1	0	0	0	0	0	0	0	0	0	0	0	0	0	0	1	0	0	0	0	0	0	0	0	0	0	0	0	0	0	0	0	0	0	0
176131	NCT01709006 ORL IMRT/Elderly population TrialTroveID-176131	Phase I-II Study on Treatment of Advanced Oropharynx Cancer in Elderly Population by Intensity Modulated Radiotherapy with Treatment Volume Reduction and Combination Chemotherapy	cisplatin intensity-modulated radiation therapy	chemotherapy	Solid tumor	Head/Neck	Unkown	Unknown	70	70-74	Canada	0	0	1	0	0	0	0	0	0	0	0	0	0	0	1	0	0	0	0	0	0	0	0	0	0	0	0	0	0	0	0	0	0	0	0	0	0	0
371211	ChiCTR2000031511 TrialTroveID-371211	Efficacy And Safety Of Induction NAB-Paclitaxel And Cisplatin Followed By Concurrent Chemoradiotherapy In Elderly Patients With Locally Advanced Nasopharyngeal Carcinoma: A Prospective II Phase Clinical Trial	cisplatin nab-paclitaxel	chemotherapy	Solid tumor	Head/Neck	First line	First line	65	65-69	China	0	1	0	0	0	0	1	0	0	0	0	0	0	0	0	0	0	0	0	0	0	0	0	0	0	0	0	0	0	0	0	0	0	0	0	0	0	0
177628	SPEL TrialTroveID-177628 UMIN000009349	Multicenter Phase II Study of Combination Therapy With Oral S-1 plus Cisplatin in Elderly Patients With Metastatic Gastric Cancer	cisplatin TS-1	chemotherapy	Solid tumor	Gastric cancer	First line	First line	76	>=75	Japan	0	1	0	0	0	1	0	0	0	0	0	0	0	0	0	0	0	0	0	0	0	0	0	0	0	0	0	0	0	0	0	0	0	0	0	0	0	0
268120	GYX2015-012 NCT02606916 TrialTroveID-268120	A Prospective, Single-arm Study of Simultaneous Modulated Accelerated Radiotherapy Combined With S-1/DDP for Elderly Esophageal Squamous Cell Carcinoma.	cisplatin TS-1 radiation therapy	chemotherapy	Solid tumor	Esophageal	First line	First line	70	70-74	China	0	1	0	0	0	0	1	0	0	0	0	0	0	0	0	0	0	0	0	0	0	0	0	0	0	0	0	0	0	0	0	0	0	0	0	0	0	0
296510	NCT03058432 TrialTroveID-296510 ZJCH-2016-HN03	A Phase II Study Of Concurrent Chemotherapy For Elderly Patients With Locoregionally Advanced Nasopharyngeal Carcinoma	cisplatin undisclosed - chemotherapy intensity-modulated radiation therapy	chemotherapy	Solid tumor	Head/Neck	First line	First line	65	65-69	China	0	1	0	0	0	0	1	0	0	0	0	0	0	0	0	0	0	0	0	0	0	0	0	0	0	0	0	0	0	0	0	0	0	0	0	0	0	0
296511	EudraCT Number: 2018-000542-20 GERICO 14 NCT04757337 TrialTroveID-396078 UC-0103/1802	Randomized Phase III Study Of Oral Cyclophosphamide Vs Doxorubicin In 65 Years Or Older Patients With Advanced Or Metastatic Soft Tissue Sarcoma: A UNICANCER/GERICO Multicenter Program	cyclophosphamide	chemotherapy	Solid tumor	Soft Tissue Sarcoma	Second line	Second line	65	65-69	France	0	0	0	1	0	0	0	0	0	0	0	0	0	0	0	0	0	0	0	1	0	0	0	0	0	0	0	0	0	0	0	0	0	0	0	0	0	0
344338	19-031 ADVANCE NCI-2019-02030 NCT03858322 TrialTroveID-344338	'ADVANCE' (A Pilot Trial) ADjuVANt Chemotherapy in the Elderly: Developing and Evaluating Lower-Toxicity Chemotherapy Options for Older Patients With Breast Cancer	cyclophosphamide paclitaxel carboplatin (iv)	chemotherapy	Solid tumor	Breast	Adjuvant	Neo/Adj	70	70-74	United States	0	0	1	0	0	0	0	0	0	0	0	0	0	1	0	0	0	0	0	0	0	0	0	0	0	0	0	0	0	0	0	0	0	0	0	0	0	0
214523	ADAPT ADAPT Elderly DRKS00009053 EudraCT Number: 2011-001462-17 NCT02214381 TrialTroveID-214523 WSG-AM06 WSG-AM06 / ADAPT Elderly	A Prospective, Multicenter, Open-label Comparison of Pre-surgical Myocet/ Cyclophosphamide (MC) q3w Followed by Either MC or Paclitaxel - Depending on Early Response Assessment by Ultrasound or by Toxicity for Elderly Non Frail Primary Breast Cancer Patients with Increased Risk of Relapse	cyclophosphamide paclitaxel doxorubicin citrate, Teva	chemotherapy	Solid tumor	Breast	Neoadjuvant	Neo/Adj	70	70-74	Germany	0	0	0	1	0	0	0	0	0	0	0	0	0	0	0	0	0	0	0	0	1	0	0	0	0	0	0	0	0	0	0	0	0	0	0	0	0	0
302978	B-1701-379-002 NCT03177317 TrialTroveID-302978	A Feasibility Study of Reduced Dose of Prophylactic Dexamethasone for Elderly Patients Receiving Moderate Emetogenic Chemotherapies	dexamethasone	endocrine therapy	Solid tumor	Colorectal	Adjuvant	Neo/Adj	70	70-74	South Korea	0	1	0	0	0	0	0	1	0	0	0	0	0	0	0	0	0	0	0	0	0	0	0	0	0	0	0	0	0	0	0	0	0	0	0	0	0	0
168250	EPIC EudraCT Number: 2012-001194-81 NCT03402048 TrialTroveID-168250	Randomized Phase III Multicenter Trial of Customized Chemotherapy Versus Standard of Care for1st Line Treatment of Elderly Patients With Advanced Non-Small-Cell Lung Cancer	docetaxel	chemotherapy	Solid tumor	NSCLC	First line	First line	70	70-74	Italy	0	0	0	1	0	0	0	0	0	0	0	0	0	0	0	0	0	0	1	0	0	0	0	0	0	0	0	0	0	0	0	0	0	0	0	0	0	0
315854	DOC+RAM+PEG-G-CSF in elderly NSCLC DRAGON jRCTs051180232 TrialTroveID-315854 UMIN000030598 WJOG9416L	Docetaxel Plus Ramucirumab With Pegylated Granulocyte-Colony Stimulating Factor Support For Elderly Patients With Advanced Non-Small Cell Lung Cancer: A Multicenter Prospective Single Arm Phase II Study: DRAGON Study(WJOG9416L)	docetaxel ramucirumab tripegfilgrastim	chemotherapy	Solid tumor	NSCLC	First line	First line	75	>=75	Japan	0	1	0	0	0	1	0	0	0	0	0	0	0	0	0	0	0	0	0	0	0	0	0	0	0	0	0	0	0	0	0	0	0	0	0	0	0	0
218589	000001310 NCT02404506 SAKK 25/14 TrialTroveID-218589	Eribulin as 1st Line Treatment in Elderly Patients (> or= 70 Years) With Advanced Breast Cancer: a Multicenter Phase II Trial	eribulin mesylate	chemotherapy	Solid tumor	Breast	First line	First line	70	70-74	Switzerland	0	0	0	1	0	0	0	0	0	0	0	0	0	0	0	0	0	0	0	0	0	0	0	0	0	1	0	0	0	0	0	0	0	0	0	0	0	0
184717	TrialTroveID-184717 UMIN000010525	Efficacy and safety of erlotinib in elderly patients with non-small-cell lung cancer harboring epidermal growth factor receptor mutations: A phase II study	erlotinib	targeted therapy	Solid tumor	NSCLC	First line	First line	75	>=75	Japan	0	1	0	0	0	1	0	0	0	0	0	0	0	0	0	0	0	0	0	0	0	0	0	0	0	0	0	0	0	0	0	0	0	0	0	0	0	0
184823	TrialTroveID-184823 UMIN000010526	Efficacy And Safety Of Erlotinib In Elderly Patients With Non-Small-Cell Lung Cancer Without Epidermal Growth Factor Receptor Mutations: A Phase II Trial	erlotinib	targeted therapy	Solid tumor	NSCLC	Second line	Second line	75	>=75	Japan	0	1	0	0	0	1	0	0	0	0	0	0	0	0	0	0	0	0	0	0	0	0	0	0	0	0	0	0	0	0	0	0	0	0	0	0	0	0
192776	OSAKA-LCSG1303 TrialTroveID-192776 UMIN000011472	Phase II study of erlotinib monotherapy for elderly patients with untreated advanced non-small cell lung cancer, 75 years-old or older, and positive EGFR mutation status (OSAKA-LCSG1303)	erlotinib	targeted therapy	Solid tumor	NSCLC	First line	First line	75	>=75	Japan	0	1	0	0	0	1	0	0	0	0	0	0	0	0	0	0	0	0	0	0	0	0	0	0	0	0	0	0	0	0	0	0	0	0	0	0	0	0
196338	TrialTroveID-196338 UMIN000012056	Efficacy and Safety of Erlotinib in Elderly Patients With Non-small-cell Lung Cancer Harboring Epidermal Growth Factor Receptor Mutations	erlotinib	targeted therapy	Solid tumor	NSCLC	First line	First line	75	>=75	Japan	0	1	0	0	0	1	0	0	0	0	0	0	0	0	0	0	0	0	0	0	0	0	0	0	0	0	0	0	0	0	0	0	0	0	0	0	0	0
254955	HSR1501 TrialTroveID-254955 UMIN000016904	A Phase II Study of Erlotinib Plus Bevacizumab in Chemo-Naive Patients Aged 75 or Older with Advanced Non-Squamous Non-Small-Cell Lung Cancer Harboring Sensitive EGFR Gene Mutations(HSR1501)	erlotinib bevacizumab	targeted therapy	Solid tumor	NSCLC	First line	First line	75	>=75	Japan	0	1	0	0	0	1	0	0	0	0	0	0	0	0	0	0	0	0	0	0	0	0	0	0	0	0	0	0	0	0	0	0	0	0	0	0	0	0
296833	TrialTroveID-296833 UMIN000025624	Phase II study of EGFR-TKI in Elderly Patients With Lung Cancer Harboring EGFR Gene Mutation in Liquid Biopsy	erlotinib gefitinib	targeted therapy	Solid tumor	NSCLC	Unkown	Unknown	70	70-74	Japan	0	1	0	0	0	1	0	0	0	0	0	0	0	0	0	0	0	0	0	0	0	0	0	0	0	0	0	0	0	0	0	0	0	0	0	0	0	0
347234	GD-Q201807 NCT03910634 TrialTroveID-347234	IMRT Combined With Carboplatin Versus IMRT Combined With Carboplatin and Fluorouracil in the Treatment of Locally Advanced Esophageal Cancer in Elderly Patients With High Risk of Chemotherapy: A Randomized Controlled Clinical Study	fluorouracil intensity-modulated radiation therapy carboplatin (iv)	chemotherapy	Solid tumor	Esophageal	First line	First line	65	65-69	China	0	1	0	0	0	0	1	0	0	0	0	0	0	0	0	0	0	0	0	0	0	0	0	0	0	0	0	0	0	0	0	0	0	0	0	0	0	0
187349	NCT01863862 PGBRJG0113 TrialTroveID-187349	Organ Preservation in Elderly Patients With Rectal Cancer: a Prospective Observational Study	fluorouracil leucovorin	chemotherapy	Solid tumor	Colorectal	Adjuvant	Neo/Adj	70	70-74	Poland	0	0	0	1	0	0	0	0	0	0	0	0	0	0	0	0	0	0	0	0	0	0	0	0	1	0	0	0	0	0	0	0	0	0	0	0	0	0
412622	DOFEMCRC HMPL-013-FLAG-C110 NCT05025631 TrialTroveID-412622	An Observational Study on Dose Optimization of Fruquintinib in Elderly Metastatic Colorectal Cancer Patients Refractory to Standard Treatment	fruquintinib	chemotherapy	Solid tumor	Colorectal	Second line	Second line	65	65-69	China	0	1	0	0	0	0	1	0	0	0	0	0	0	0	0	0	0	0	0	0	0	0	0	0	0	0	0	0	0	0	0	0	0	0	0	0	0	0
330675	18-739 2018-9831 A171601 NCI-2017-01596 NCT03633331 Pro00086652 TrialTroveID-330675	A Phase II Trial Assessing the Tolerability of Palbociclib in Combination With Letrozole or Fulvestrant in Patients Aged 70 and Older With Estrogen Receptor-Positive, HER2-Negative Metastatic Breast Cancer	fulvestrant (IM) letrozole palbociclib	endocrine therapy	Solid tumor	Breast	First line	First line	70	70-74	United States	0	0	1	0	0	0	0	0	0	0	0	0	0	1	0	0	0	0	0	0	0	0	0	0	0	0	0	0	0	0	0	0	0	0	0	0	0	0
278155	2016C0015 NCI-2016-00146 NCT02760030 OSU-15266 TrialTroveID-278155	Phase II Trial of Primary Endocrine Therapy With Combination of Fulvestrant and Palbociclib in Elderly Patients With Hormone Responsive Breast Cancer Who Have Inoperable Tumor Or Operable Tumor But Cannot Undergo Surgery Due to Frailty Or Who Refuse Surgery	fulvestrant (IM) palbociclib	endocrine therapy	Solid tumor	Breast	First line	First line	70	70-74	United States	0	0	1	0	0	0	0	0	0	0	0	0	0	1	0	0	0	0	0	0	0	0	0	0	0	0	0	0	0	0	0	0	0	0	0	0	0	0
165833	JMTO LC 12-01 TrialTroveID-165833 UMIN000007765	A randomized phase II trial of docetaxel or pemetrexed with or without gefitinib in elderly advanced non-small cell lung cancer patients harboring activating EGFR mutation after failure of the therapy as first-line treatment.	gefitinib	targeted therapy	Solid tumor	NSCLC	Second line	Second line	70	70-74	Japan	0	1	0	0	0	1	0	0	0	0	0	0	0	0	0	0	0	0	0	0	0	0	0	0	0	0	0	0	0	0	0	0	0	0	0	0	0	0
168351	LOGIK-1105 LoGiK1105 TrialTroveID-168351 UMIN000008027	Multicenter phase II trial of continuous EGFR-TKIs for elderly patients with EGFR sensitive mutation who failed the first EGFR-TKIs treatment for advanced non-small cell lung cancer	gefitinib	targeted therapy	Solid tumor	NSCLC	Second line	Second line	70	70-74	Japan	0	1	0	0	0	1	0	0	0	0	0	0	0	0	0	0	0	0	0	0	0	0	0	0	0	0	0	0	0	0	0	0	0	0	0	0	0	0
218516	TrialTroveID-218516	Efficacy and Toxicity of Gefitinib in Palliative Treatment in Recurrent Squamous Cell Carcinoma of Head and Neck in Poor Performance Elderly Patients	gefitinib	targeted therapy	Solid tumor	Head/Neck	First line	First line	65	65-69	India	0	1	0	0	0	0	0	0	0	1	0	0	0	0	0	0	0	0	0	0	0	0	0	0	0	0	0	0	0	0	0	0	0	0	0	0	0	0
365579	20-2011 / IRB20-2011 20-417 EA2186 GIANT NCI-2019-08286 NCT04233866 TrialTroveID-365579	A Randomized Phase II Study of Gemcitabine and Nab-Paclitaxel Compared With 5-Fluorouracil, Leucovorin, and Liposomal Irinotecan in Older Patients With Treatment Naïve Metastatic Pancreatic Cancer (GIANT)	gemcitabine hydrochloride fluorouracil leucovorin nab-paclitaxel (IV) liposomal irinotecan	chemotherapy	Solid tumor	Pancreas	First line	First line	70	70-74	United States	0	0	1	0	0	0	0	0	0	0	0	0	0	1	0	0	0	0	0	0	0	0	0	0	0	0	0	0	0	0	0	0	0	0	0	0	0	0
326423	NCT03559348 T1217 TrialTroveID-326423	Phase II Trial of Biweekly S-1, Leucovorin and Gemcitabine in Elderly Patients With Locally Advanced or Metastatic Pancreatic Adenocarcinoma	gemcitabine hydrochloride leucovorin TS-1	chemotherapy	Solid tumor	Pancreas	First line	First line	70	70-74	Taiwan, China	0	1	0	0	0	0	1	0	0	0	0	0	0	0	0	0	0	0	0	0	0	0	0	0	0	0	0	0	0	0	0	0	0	0	0	0	0	0
266079	TrialTroveID-266079 UMIN000018907	Clinical trial on the Feasibility and Efficacy of nab-PTX+GEM combination chemotherapy for elderly patients with advanced pancreatic cancer	gemcitabine hydrochloride nab-paclitaxel	chemotherapy	Solid tumor	Pancreas	First line	First line	75	>=75	Japan	0	1	0	0	0	1	0	0	0	0	0	0	0	0	0	0	0	0	0	0	0	0	0	0	0	0	0	0	0	0	0	0	0	0	0	0	0	0
364622	TrialTroveID-364622 UMIN000038738	Phase II Study Of Modified Nab-Paclitaxel Plus Gemcitabine In Elderly Patients Over 75 Years With Unresectable Advanced Pancreatic Cancer	gemcitabine hydrochloride nab-paclitaxel	chemotherapy	Solid tumor	Pancreas	First line	First line	75	>=75	Japan	0	1	0	0	0	1	0	0	0	0	0	0	0	0	0	0	0	0	0	0	0	0	0	0	0	0	0	0	0	0	0	0	0	0	0	0	0	0
253006	BIBABRAX EudraCT Number: 2014-003596-27 NCT02391662 REec-2015-1420 TrialTroveID-253006	A Phase II Study of Nab-paclitaxel and Gemcitabine, in Elderly Patients With Previously Untreated, Metastatic Pancreatic Adenocarcinoma	gemcitabine hydrochloride nab-paclitaxel (IV)	chemotherapy	Solid tumor	Pancreas	First line	First line	70	70-74	Spain	0	0	0	1	0	0	0	0	0	0	0	0	0	0	0	0	0	0	0	0	0	1	0	0	0	0	0	0	0	0	0	0	0	0	0	0	0	0
289170	TrialTroveID-289170 UMIN000024505	Low-dose Gemcitabine Plus Nab-paclitaxel Versus Standard-dose Gemcitabine Plus Nab-paclitaxel in Elderly Patients With Metastastic Pancreatic Cancer: A Randomized Phase II Trial	gemcitabine hydrochloride nab-paclitaxel (IV)	chemotherapy	Solid tumor	Pancreas	First line	First line	65	65-69	Japan	0	1	0	0	0	1	0	0	0	0	0	0	0	0	0	0	0	0	0	0	0	0	0	0	0	0	0	0	0	0	0	0	0	0	0	0	0	0
363455	jRCTs051190038 TrialTroveID-363455	Single-Arm Phase II Study Of Biweekly Nab-Paclitaxel Plus Gemcitabine As First-LineTherapy For Elderly Patients Of Unresectable Pancreatic Cancer	gemcitabine hydrochloride nab-paclitaxel (IV)	chemotherapy	Solid tumor	Pancreas	First line	First line	75	>=75	Japan	0	1	0	0	0	1	0	0	0	0	0	0	0	0	0	0	0	0	0	0	0	0	0	0	0	0	0	0	0	0	0	0	0	0	0	0	0	0
181991	EudraCT Number: 2012-005520-15 IFCT-1201 IFCT-1201 MODEL ITTC 1201 MODEL MODEL NCT01850303 RECF1976 TrialTroveID-181991	Phase III Study Comparing Maintenance With Pemetrexed or Gemcitabine to a Surveillance in Elderly Patients (70 Years Old and More) With a Advanced Non Small Cell Lung Cancer Controlled by Induction Chemotherapy.	gemcitabine hydrochloride pemetrexed disodium	chemotherapy	Solid tumor	NSCLC	First line	First line	70	70-74	France	0	0	0	1	0	0	0	0	0	0	0	0	0	0	0	0	0	0	0	1	0	0	0	0	0	0	0	0	0	0	0	0	0	0	0	0	0	0
172338	EudraCT Number: 2012-000164-25 MILES-4 NCT01656551 TrialTroveID-172338	A Factorial Study Comparing Pemetrexed With Gemcitabine and Testing the Efficacy of the Addition of Cisplatin in Elderly Patients With Non Squamous Advanced, Metastatic or Recurrent NSCLC.	gemcitabine hydrochloride pemetrexed disodium cisplatin	chemotherapy	Solid tumor	NSCLC	First line	First line	70	70-74	Italy	0	0	0	1	0	0	0	0	0	0	0	0	0	0	0	0	0	0	1	0	0	0	0	0	0	0	0	0	0	0	0	0	0	0	0	0	0	0
296325	TrialTroveID-296325 UMIN000025747	A Randomized Controlled Trial of Gemcitabine hydrochloride plus S-1 Combination (GS) Therapy and Gemcitabine hydrochloride (Gem) Therapy Alone for Patients with Pancreatic Cancer Who Are 75 years or Older	gemcitabine hydrochloride TS-1	chemotherapy	Solid tumor	Pancreas	First line	First line	75	>=75	Japan	0	1	0	0	0	1	0	0	0	0	0	0	0	0	0	0	0	0	0	0	0	0	0	0	0	0	0	0	0	0	0	0	0	0	0	0	0	0
122254	TrialTroveID-122254 UMIN000026893	Randomized phase II study of clinical impact of ghrelin in elderly patients with gastric cancer in early postoperative period	ghrelin	other	Solid tumor	Gastric cancer	Adjuvant	Neo/Adj	75	>=75	Japan	0	1	0	0	0	1	0	0	0	0	0	0	0	0	0	0	0	0	0	0	0	0	0	0	0	0	0	0	0	0	0	0	0	0	0	0	0	0
168125	CRUK/11/057 EudraCT Number: 2012-000091-41 IRAS ID 98688 MREC N° 12/LO/1133 NCT01602588 TrialTroveID-168125 UCL/11/0404 UCL11/0404 UKCRN ID 13134	A Randomised Phase II Trial Investigating the Additional Benefit of Hydroxychloroquine(HCQ)to Short Course Radiotherapy (SCRT) in Patients Aged 70 Years and Older With High Grade Gliomas (HGG) Hydroxychloroquine Trial (HCQ)	hydroxychloroquine sulfate	chemotherapy	Solid tumor	CNS, Glioblastoma	Adjuvant	Neo/Adj	70	70-74	United Kingdom	0	0	0	1	0	0	0	0	0	0	0	0	0	0	0	0	0	0	0	0	0	0	0	0	0	0	0	0	0	1	0	0	0	0	0	0	0	0
253105	HZFH CA15-01 NCT02375581 TrialTroveID-253105	A Phase II Study of Icotinib with Concurrent Radiotherapy in Elderly Patients with Esophageal Cancer	icotinib hydrochloride	targeted therapy	Solid tumor	Esophageal	First line	First line	70	70-74	China	0	1	0	0	0	0	1	0	0	0	0	0	0	0	0	0	0	0	0	0	0	0	0	0	0	0	0	0	0	0	0	0	0	0	0	0	0	0
333069	EPITOP-01 EPITOP-01-IPC 2017-049 EudraCT Number: 2018-002092-18 NCT03673332 TrialTroveID-333069	Elderly Cancer PatIents Treated for Advanced or Metastatic Melanoma or NSCLC, Safety and Quality of Life Under immunOtheraPies: a Phase IV Trial	immune checkpoint inhibitor, unspecified	immune-therapy	Solid tumor	Melanoma or NSCLC	First line	First line	70	70-74	France	0	0	0	1	0	0	0	0	0	0	0	0	0	0	0	0	0	0	0	1	0	0	0	0	0	0	0	0	0	0	0	0	0	0	0	0	0	0
402013	NCC2840 NCT04851132 TrialTroveID-402013	Radiotherapy Plus Durvalumab in Elderly Esophageal Squamous Cell Carcinoma: A Prospective Phase II Clinical Trial	intensity-modulated radiation therapy durvalumab	immune-therapy	Solid tumor	Esophageal	First line	First line	70	70-74	China	0	1	0	0	0	0	1	0	0	0	0	0	0	0	0	0	0	0	0	0	0	0	0	0	0	0	0	0	0	0	0	0	0	0	0	0	0	0
199216	JCOG1201 JCOG1201/TORG1528 jRCTs031180193 TrialTroveID-199216 UMIN000012605	A Phase II/III Study Comparing Carboplatin and Irinotecan (CI) with Carboplatin and Etoposide (CE) for the Treatment of Elderly Extended-Stage Small-Cell Lung Cancer (JCOG1201/TORG1528, Elderly ED-SCLC/CI vs. CE)	irinotecan (IV) etoposide carboplatin (iv)	chemotherapy	Solid tumor	Small-Cell Lung Cancer	First line	First line	71	70-74	Japan	0	1	0	0	0	1	0	0	0	0	0	0	0	0	0	0	0	0	0	0	0	0	0	0	0	0	0	0	0	0	0	0	0	0	0	0	0	0
304500	AFEMA EudraCT Number: 2016-004076-21 NCT03279289 TrialTroveID-304500 TTD-16-03	Randomised, Multicentre, Phase II Pilot Study To Assess The Efficacy And Safety Of Treatment With FOLFIRI-aflibercept Compared To Initial Treatment With FOLFIRI-aflibercept (for 6 cycles) Followed By Maintenance With 5FU-aflibercept, In An Elderly Population With Metastatic Colorectal Cancer (mCRC) After Failure Of An Oxaliplatin-Based Regimen	irinotecan (IV) fluorouracil leucovorin aflibercept (IV)	targeted therapy	Solid tumor	Colorectal	Second line	Second line	70	70-74	Spain	0	0	0	1	0	0	0	0	0	0	0	0	0	0	0	0	0	0	0	0	0	1	0	0	0	0	0	0	0	0	0	0	0	0	0	0	0	0
300887	EudraCT Number: 2017-001639-38 GEMCAD-16-03 NCT03142516 OPALO TrialTroveID-300887	A Phase II Trial to Evaluate the Efficacy and Safety of FOLFIRI + Panitumumab as First-line Treatment in Elderly Patients With RAS/BRAF Wild-type Unresectable Metastatic Colorectal Cancer and Good Performance Status	irinotecan (IV) fluorouracil leucovorin panitumumab	targeted therapy	Solid tumor	Colorectal	First line	First line	64	60-64	Spain	0	0	0	1	0	0	0	0	0	0	0	0	0	0	0	0	0	0	0	0	0	1	0	0	0	0	0	0	0	0	0	0	0	0	0	0	0	0
209413	EudraCT Number: 2014-000539-17 ICO-N-2014-01 NCT02143219 PAMELA PAMELA-70 PAMELA70 RECF2375 TrialTroveID-209413	Phase-II Study Evaluating Overall Response Rate (Efficacy) and Autonomy Daily Living Preservation (Tolerance) of "FOLFIRINOX " Pharmacogenetic Dose Adjusted, in Elderly Patients (70 yo. or Older) With a Metastatic Pancreatic Adenocarcinoma	irinotecan (IV) oxaliplatin (IV) fluorouracil leucovorin	chemotherapy	Solid tumor	Pancreas	First line	First line	70	70-74	France	0	0	0	1	0	0	0	0	0	0	0	0	0	0	0	0	0	0	0	1	0	0	0	0	0	0	0	0	0	0	0	0	0	0	0	0	0	0
209295	EudraCT Number: 2014-000394-39 KFEAC14.01 Nordic 9 NORDIC9 TrialTroveID-209295	Full Dose Monotherapy (S-1 followed by Irinotecan) Compared to Reduced Dose Combination Therapy (S-1/Oxaliplatin followed by S-1/Irinotecan) as Initial Therapy for Older Patients with Metastatic Colorectal Cancer	irinotecan (IV) oxaliplatin (IV) TS-1 (oral capsule)	chemotherapy	Solid tumor	Colorectal	First line	First line	70	70-74	Denmark; Finland; Norway; Sweden	0	0	0	1	0	0	0	0	0	0	0	0	0	0	0	0	0	0	0	0	0	0	0	1	0	0	1	1	1	0	0	0	0	0	0	0	0	0
266609	LET+CTX NCT02583828 TrialTroveID-266609	Phase II Randomized Trial Of Letrozole Combined With Metronomic Oral Cyclophosphamide In Elderly Metastasis Breast Cancer Patients.	letrozole	endocrine therapy	Solid tumor	Breast	Second line	Second line	65	65-69	China	0	1	0	0	0	0	1	0	0	0	0	0	0	0	0	0	0	0	0	0	0	0	0	0	0	0	0	0	0	0	0	0	0	0	0	0	0	0
350013	NCT03956654 RibOB s61033 TrialTroveID-350013	A Phase IV Study to Collect Data on the Efficacy and Safety of RIBociclib With Letrozole in Older Women (> or =70 Years) With HR+ and HER2- Advanced Breast Cancer (aBC) With no Prior Systemic Therapy for Advanced Disease	letrozole ribociclib	endocrine therapy	Solid tumor	Breast	First line	First line	70	70-74	Belgium	0	0	0	1	0	0	0	0	0	0	0	0	0	0	0	0	0	0	0	0	0	0	1	0	0	0	0	0	0	0	0	0	0	0	0	0	0	0
196424	HiSCO 03 jRCTs061180087 TrialTroveID-196424 UMIN000011899	Feasibility Study of UFT/LV as Adjuvant Chemotherapy for Stage III Colorectal Cancer in Elderly Patients (Over 80 Years Old).	leucovorin + tegafur + uracil	chemotherapy	Solid tumor	Colorectal	Adjuvant	Neo/Adj	80	>=75	Japan	0	1	0	0	0	1	0	0	0	0	0	0	0	0	0	0	0	0	0	0	0	0	0	0	0	0	0	0	0	0	0	0	0	0	0	0	0	0
302150	ChiCTR-OIC-17011436 TrialTroveID-302150	A Phase II-III Clinical Study of the Joint Lobaplatin and Radiotherapy for Esophageal Cancer in Elderly Patients	lobaplatin radiation therapy	chemotherapy	Solid tumor	Esophageal	First line	First line	65	65-69	China	0	1	0	0	0	0	1	0	0	0	0	0	0	0	0	0	0	0	0	0	0	0	0	0	0	0	0	0	0	0	0	0	0	0	0	0	0	0
318628	ChiCTR-OPN-15006057 TrialTroveID-318628	The Study of Population Pharmacokinetics (PPK) and Individualized Dosage of Lobaplatin Regimens in Olderly Patients With Small Cell Lung Cancer	lobaplatin, Guizhou Yibai Pharmaceutical	chemotherapy	Solid tumor	Small-Cell Lung Cancer	Unkown	Unknown	65	65-69	China	0	1	0	0	0	0	1	0	0	0	0	0	0	0	0	0	0	0	0	0	0	0	0	0	0	0	0	0	0	0	0	0	0	0	0	0	0	0
405346	ChiCTR2100046698 TrialTroveID-405346	Efficacy and Safety Of Low-Dose Nab-Paclitaxel Plus Tislelizumab in Elderly Patients with Previously Treated Advanced Non-Small Cell Lung Cancer, A Single-Arm Prospective Study	nab-paclitaxel Tislelizumab	immune-therapy	Solid tumor	NSCLC	Second line	Second line	65	65-69	China	0	1	0	0	0	0	1	0	0	0	0	0	0	0	0	0	0	0	0	0	0	0	0	0	0	0	0	0	0	0	0	0	0	0	0	0	0	0
349313	ChiCTR1900023062 TrialTroveID-349313	Efficacy And Safety of Weekly Nab-Paclitaxel Alone as First-line Chemotherapy for Elderly(> or = 70 years) Advanced Lung Squamous Carcinoma Patients: A Prospective Concurrent Controlled Trial	nab-paclitaxel	chemotherapy	Solid tumor	NSCLC	First line	First line	70	70-74	China	0	1	0	0	0	0	1	0	0	0	0	0	0	0	0	0	0	0	0	0	0	0	0	0	0	0	0	0	0	0	0	0	0	0	0	0	0	0
358009	ChiCTR1900026165 TrialTroveID-358009	Effect Of Albumin Paclitaxel On Efficacy, Safety And Immune Function Of Elderly Patients With Advanced Gastric Cancer After First-Line Treatment Failure	nab-paclitaxel	chemotherapy	Solid tumor	Gastric cancer	Second line	Second line	65	65-69	China	0	1	0	0	0	0	1	0	0	0	0	0	0	0	0	0	0	0	0	0	0	0	0	0	0	0	0	0	0	0	0	0	0	0	0	0	0	0
373657	ChiCTR2000032509 TrialTroveID-373657	Efficacy and Safety of Tislelizumab (BGB-A317) plus Nab-paclitaxel With or Without Platinum as First-line Treatment in Elderly (aged > or = 70 years) Advanced Non-Small Cell Lung Cancer Patients: a Single arm, Prospective Clinical Study	nab-paclitaxel tislelizumab	immune-therapy	Solid tumor	NSCLC	First line	First line	70	70-74	China	0	1	0	0	0	0	1	0	0	0	0	0	0	0	0	0	0	0	0	0	0	0	0	0	0	0	0	0	0	0	0	0	0	0	0	0	0	0
155901	11139 118196 124494 NCI-2011-03295 NCT01463072 TrialTroveID-155901	Efficacy and Tolerability of Nanoparticle Albumin Bound Paclitaxel (Abraxane) in Patients 65 and Older With Metastatic Breast Cancer	nab-paclitaxel (IV)	chemotherapy	Solid tumor	Breast	First line	First line	65	65-69	United States	0	0	1	0	0	0	0	0	0	0	0	0	0	1	0	0	0	0	0	0	0	0	0	0	0	0	0	0	0	0	0	0	0	0	0	0	0	0
175670	12-121 12-1562 AX-NSCL-PI-0069 LCCC 1210 LCCC1210 LCCC1210/14-005 NCI-2013-00979 NCT01702844 TrialTroveID-175670	LCCC 1210 - Phase II, Multicenter, Single Arm Study of the Tolerability of Weekly Nab-paclitaxel as Second Line Treatment for Elderly Patients With Advanced Lung Cancer	nab-paclitaxel (IV)	chemotherapy	Solid tumor	NSCLC	Second line	Second line	70	70-74	United States	0	0	1	0	0	0	0	0	0	0	0	0	0	1	0	0	0	0	0	0	0	0	0	0	0	0	0	0	0	0	0	0	0	0	0	0	0	0
193647	TrialTroveID-193647 UMIN000011714	Phase II Study Of Nab-Paclitaxel For Elderly Patients For The Recurrence Or Stage IIIB/IV With Non-Small Cell Lung Cancer.	nab-paclitaxel (IV)	chemotherapy	Solid tumor	NSCLC	First line	First line	75	>=75	Japan	0	1	0	0	0	1	0	0	0	0	0	0	0	0	0	0	0	0	0	0	0	0	0	0	0	0	0	0	0	0	0	0	0	0	0	0	0	0
213330	EFFECT EudraCT Number: 2012-002707-18 NCT02783222 TrialTroveID-213330	EFFECT: A Randomized Phase II Study To Evaluate The Efficacy And Impact On Function Of Two Different Doses Of Nab-Paclitaxel In Elderly Patients With Advanced Breast Cancer	nab-paclitaxel (IV)	chemotherapy	Solid tumor	Breast	First line	First line	65	65-69	Italy	0	0	0	1	0	0	0	0	0	0	0	0	0	0	0	0	0	0	1	0	0	0	0	0	0	0	0	0	0	0	0	0	0	0	0	0	0	0
210001	6943 ABI-007-NSCL-005 ABOUND 70+ ABOUND.70+ F14169 NCI-2014-02488 NCT02151149 TrialTroveID-210001	Safety and Efficacy of Nab-paclitaxel (Abraxane) in Combination With Carboplatin as First Line Treatment in Elderly Subjects With Advance Non-Small Cell Lung Cancer (NSCLC): A Phase IV, Randomized, Open-Label, Multicenter Study (Abound.70+)	nab-paclitaxel (IV)	chemotherapy	Solid tumor	NSCLC	First line	First line	70	70-74	United States	0	0	1	0	0	0	0	0	0	0	0	0	0	1	0	0	0	0	0	0	0	0	0	0	0	0	0	0	0	0	0	0	0	0	0	0	0	0
183871	NJLCG1301 Trial 1301 TrialTroveID-183871 UMIN000010324	Phase II Study of Carboplatin Plus Weekly Nab-Paclitaxel in Elderly Patients With Non-Small Cell Lung Cancer	nab-paclitaxel (IV) carboplatin (iv)	chemotherapy	Solid tumor	NSCLC	First line	First line	75	>=75	Japan	0	1	0	0	0	1	0	0	0	0	0	0	0	0	0	0	0	0	0	0	0	0	0	0	0	0	0	0	0	0	0	0	0	0	0	0	0	0
181187	12401905700zzy NCT01780181 TrialTroveID-181187	Randomized Double-blind Controlled Clinical Study of Chemotherapy Combined With or Without Traditional Chinese Medicine on Survival Affect of Elderly Patients With Advanced Non-small-cell Lung Cancer	natural product	other	Solid tumor	NSCLC	Unkown	Unknown	65	65-69	China	0	1	0	0	0	0	1	0	0	0	0	0	0	0	0	0	0	0	0	0	0	0	0	0	0	0	0	0	0	0	0	0	0	0	0	0	0	0
274590	TrialTroveID-274590 UMIN000021226	A Phase I Trial Of Weekly Nedaplatin And Concurrent Thoracic Radiotherapy For Elderly Patients With Locally Advanced Squamous Cell Lung Cancer	Nedaplatin	chemotherapy	Solid tumor	NSCLC	First line	First line	75	>=75	Japan	0	1	0	0	0	1	0	0	0	0	0	0	0	0	0	0	0	0	0	0	0	0	0	0	0	0	0	0	0	0	0	0	0	0	0	0	0	0
294627	NCT03025958 TrialTroveID-294627 ZJCH-2016-HN04	Radiation Plus Concurrent Nimotuzumab In Elderly Patients With Locoregionally Advanced Nasopharyngeal Carcinoma	nimotuzumab	targeted therapy	Solid tumor	Head/Neck	First line	First line	65	65-69	China	0	1	0	0	0	0	1	0	0	0	0	0	0	0	0	0	0	0	0	0	0	0	0	0	0	0	0	0	0	0	0	0	0	0	0	0	0	0
347585	NCC1937 NCT03915132 TrialTroveID-347585	Phase II Trial of Nimotuzumab Combined With Volumetric Modulated Arc Therapy in Elderly Patients With Nasopharyngeal Carcinoma	nimotuzumab intensity-modulated radiation therapy	targeted therapy	Solid tumor	Head/Neck	First line	First line	70	70-74	China	0	1	0	0	0	0	1	0	0	0	0	0	0	0	0	0	0	0	0	0	0	0	0	0	0	0	0	0	0	0	0	0	0	0	0	0	0	0
174419	ABC-2011-NSCLC-05 EudraCT Number: 2011-003094-28 NCT01684111 TrialTroveID-174419 VENUS-1	An Open Label Phase I Dose Escalation Trial of Oral BIBF 1120 in Combination With Intravenous Vinorelbine in Elderly Patients With Advanced Non Small Lung Cell Cancer - Stage IV	nintedanib (soft capsule)	chemotherapy	Solid tumor	NSCLC	First line	First line	71	70-74	Germany	0	0	0	1	0	0	0	0	0	0	0	0	0	0	0	0	0	0	0	0	1	0	0	0	0	0	0	0	0	0	0	0	0	0	0	0	0	0
174570	ABC-2011-NSCLC-04 EudraCT Number: 2011-002141-36 NCT01683682 TrialTroveID-174570 VENUS-2	An Open Label Phase I Dose Escalation Trial of Oral BIBF 1120 in Combination With Intravenous Carboplatin and Vinorelbine in Elderly Patients With Advanced Non-Small Cell Lung Cancer - Stage IV	nintedanib (soft capsule)	chemotherapy	Solid tumor	NSCLC	First line	First line	71	70-74	Germany	0	0	0	1	0	0	0	0	0	0	0	0	0	0	0	0	0	0	0	0	1	0	0	0	0	0	0	0	0	0	0	0	0	0	0	0	0	0
273140	TrialTroveID-273140 UMIN000020976	A Study To Evaluate The Safety Of Nivolumab In Elderly Patients With Previously Treated Non-Small Cell Lung Cancer	nivolumab	immune-therapy	Solid tumor	NSCLC	Second line	Second line	75	>=75	Japan	0	1	0	0	0	1	0	0	0	0	0	0	0	0	0	0	0	0	0	0	0	0	0	0	0	0	0	0	0	0	0	0	0	0	0	0	0	0
297038	ACTRN12617000267358 BMS CA209-823 COGNO 16/01 CTC 0156 NCT04195139 NUTMEG TrialTroveID-297038	A Randomised Phase II Study of NivolUmab and TeMozolomide vs Temozolomide Alone in Newly Diagnosed Elderly Patients with Glioblastoma (NUTMEG)	nivolumab	immune-therapy	Solid tumor	CNS, Glioblastoma	Adjuvant	Neo/Adj	65	65-69	Australia; New Zealand; United States	1	0	1	0	1	0	0	0	0	0	0	0	0	1	0	0	0	0	0	0	0	0	0	0	0	0	0	0	0	0	0	0	0	0	0	0	0	0
317588	AIO - STO - 0117 Ramona AIO-STO-0117 CA209-9DD EudraCT Number: 2017-002056-86 NCT03416244 RAMONA TrialTroveID-317588	A Multicenter Open-label Phase II Trial to Evaluate Nivolumab and Ipilimumab for 2nd Line Therapy in Elderly Patients With Advanced Esophageal Squamous Cell Cancer	nivolumab ipilimumab (iv)	immune-therapy	Solid tumor	Esophageal	Second line	Second line	65	65-69	Germany	0	0	0	1	0	0	0	0	0	0	0	0	0	0	0	0	0	0	0	0	1	0	0	0	0	0	0	0	0	0	0	0	0	0	0	0	0	0
363575	jRCTs071180007 SPIRAL-0 TrialTroveID-363575	A Phase II trial of Osimertinib for Elderly patients with Advanced or Postoperative Recurrent Non-Small-Cell Lung Cancer (SPIRAL-0 Study)	osimertinib	targeted therapy	Solid tumor	NSCLC	First line	First line	75	>=75	Japan	0	1	0	0	0	1	0	0	0	0	0	0	0	0	0	0	0	0	0	0	0	0	0	0	0	0	0	0	0	0	0	0	0	0	0	0	0	0
281404	EudraCT Number: 2015-003888-10 NCT02904031 PANDA TrialTroveID-281404	Randomized Phase II Study of First-Line FOLFOX Plus Panitumumab Versus 5FU Plus Panitumumab in RAS And BRAF Wild-Type Metastatic Colorectal Cancer Elderly Patients	oxaliplatin (IV) fluorouracil panitumumab levoleucovorin calcium, Spectrum	targeted therapy	Solid tumor	Colorectal	First line	First line	70	70-74	Italy	0	0	0	1	0	0	0	0	0	0	0	0	0	0	0	0	0	0	1	0	0	0	0	0	0	0	0	0	0	0	0	0	0	0	0	0	0	0
363688	jRCTs071180001 KSCC1801 TrialTroveID-363688	Phase II Study of S-1 and Oxaliplatin As Neoadjuvant Chemotherapy for Locally Advanced Gastric Adenocarcinoma in Elderly Patients (KSCC1801)	oxaliplatin (IV) TS-1	chemotherapy	Solid tumor	Gastric cancer	Neoadjuvant	Neo/Adj	70	70-74	Japan	0	1	0	0	0	1	0	0	0	0	0	0	0	0	0	0	0	0	0	0	0	0	0	0	0	0	0	0	0	0	0	0	0	0	0	0	0	0
176969	GIANTS study TrialTroveID-176969 UMIN000009014	Phase II study of TS-1 / oxaliplatin(G-SOX) plus bevacizumab treatment for elderly advanced colorectal cancer patients.(GIANTS study)	bevacizumab oxaliplatin (IV) TS-1	chemotherapy	Solid tumor	Colorectal	First line	First line	70	70-74	Japan	0	1	0	0	0	1	0	0	0	0	0	0	0	0	0	0	0	0	0	0	0	0	0	0	0	0	0	0	0	0	0	0	0	0	0	0	0	0
392422	Dragon Senile NCT04677673 RJGC-Senile TrialTroveID-392422	Neoadjuvant Chemotherapy Plus Surgery Versus Surgery First For Elderly Gastric Cancer Patients	oxaliplatin (IV) TS-1 (oral capsule)	chemotherapy	Solid tumor	Gastric cancer	Neoadjuvant	Neo/Adj	76	>=75	China	0	1	0	0	0	0	1	0	0	0	0	0	0	0	0	0	0	0	0	0	0	0	0	0	0	0	0	0	0	0	0	0	0	0	0	0	0	0
271421	jRCTs031180283 TrialTroveID-271421 UMIN000020397	Phase I/II Study of Chemoradiotherapy with Paclitaxel for Elderly Stage IB-III Esophageal Cancer	paclitaxel	chemotherapy	Solid tumor	Esophageal	First line	First line	70	70-74	Japan	0	1	0	0	0	1	0	0	0	0	0	0	0	0	0	0	0	0	0	0	0	0	0	0	0	0	0	0	0	0	0	0	0	0	0	0	0	0
197122	EudraCT Number: 2012-002452-16 GIDO1201 NCT01980472 TrialTroveID-197122	Phase II Trial of Geriatric Evaluation as Selection Criteria and Predictive Factor of Safety in Elderly Patients (> or = 70 Years) With Non-small Cell Lung Cancer (NSCLC) that can be Treated with Bevacizumab, Carboplatin and Paclitaxel	paclitaxel bevacizumab carboplatin (iv)	targeted therapy	Solid tumor	NSCLC	First line	First line	70	70-74	Spain	0	0	0	1	0	0	0	0	0	0	0	0	0	0	0	0	0	0	0	0	0	1	0	0	0	0	0	0	0	0	0	0	0	0	0	0	0	0
274880	EudraCT Number: 2015-003579-31 N/2014/68 NCT02735057 OSAGE RECF3202 TrialTroveID-274880	Phase I-II Study Chemoradiation in Elderly Patients With Oesophagus Cancer	paclitaxel carboplatin (iv)	chemotherapy	Solid tumor	Esophageal	Unkown	Unknown	75	>=75	France	0	0	0	1	0	0	0	0	0	0	0	0	0	0	0	0	0	0	0	1	0	0	0	0	0	0	0	0	0	0	0	0	0	0	0	0	0	0
198414	2012-772 ENGOT OV-23 EudraCT Number: 2013-000266-11 EWOC-1 NCT02001272 RECF2225 TrialTroveID-198414	EWOC-1 Trial: Multicenter, Randomized Trial of Carboplatin + or - Paclitaxel in Vulnerable Elderly Patients With Stage III-IV Advanced Ovarian Cancer	paclitaxel carboplatin (iv)	chemotherapy	Solid tumor	Ovarian Cancer	First line	First line	70	70-74	Canada; Denmark; Finland; France; Germany; Ireland; Italy; Japan; Norway; Sweden	1	1	1	1	0	1	0	0	0	0	0	0	0	0	1	0	0	0	1	1	1	0	0	1	0	0	1	1	1	0	0	0	0	0	0	1	0	0
199431	CGOG7002 NCT02016287 TrialTroveID-199431	Sequential Paclitaxel Chemotherapy and Radiotherapy as First Line Treatment for Elderly Metastatic Esophageal Squamous Cell Cancer: A Phase II Single Center Prospective Clinical Trial	paclitaxel radiation therapy	chemotherapy	Solid tumor	Esophageal	First line	First line	69	65-69	China	0	1	0	0	0	0	1	0	0	0	0	0	0	0	0	0	0	0	0	0	0	0	0	0	0	0	0	0	0	0	0	0	0	0	0	0	0	0
278522	jRCTs021180016 T-CORE1501 TrialTroveID-278522 UMIN000021728	Phase II study of ramucirumab plus paclitaxel therapy for elderly patients with non-resectable or metastatic gastric cancer (T-CORE1501)	paclitaxel ramucirumab	targeted therapy	Solid tumor	Gastric cancer	Second line	Second line	70	70-74	Japan	0	1	0	0	0	1	0	0	0	0	0	0	0	0	0	0	0	0	0	0	0	0	0	0	0	0	0	0	0	0	0	0	0	0	0	0	0	0
292193	TrialTroveID-292193 UMIN000023515	A Combination Therapy Of Ramucirumab And Paclitaxel As Second-Line Treatment For Elderly Gastric Cancer Patients: A Exploratory Phase II Research	paclitaxel ramucirumab	targeted therapy	Solid tumor	Gastric cancer	Second line	Second line	75	>=75	Japan	0	1	0	0	0	1	0	0	0	0	0	0	0	0	0	0	0	0	0	0	0	0	0	0	0	0	0	0	0	0	0	0	0	0	0	0	0	0
325558	EUPAS23012 PalomAGE TrialTroveID-325558	Observational Multicentric National Longitudinal Study Evaluating IIbrance (Palbociclib) in a Real Life Setting Conditions in Patients 70 years Old and Older Presenting a Locally Advanced or Metastatic HR+/HER2- Breast Cancer.	palbociclib	chemotherapy	Solid tumor	Breast	First line	First line	70	70-74	France	0	0	0	1	0	0	0	0	0	0	0	0	0	0	0	0	0	0	0	1	0	0	0	0	0	0	0	0	0	0	0	0	0	0	0	0	0	0
329388	Appalaches EORTC 1745-ETF-BCG EudraCT Number: 2018-002553-30 NCT03609047 TrialTroveID-329388	A Phase II Study of Adjuvant PALbociclib as an Alternative to CHemotherapy in Elderly patientS With High-risk ER+/HER2- Early Breast Cancer	palbociclib (capsule)	chemotherapy	Solid tumor	Breast	Adjuvant	Neo/Adj	70	70-74	Belgium; France; Germany; Italy; Jordan; Poland; Portugal; Spain; Sweden; United Kingdom	0	0	0	1	0	0	0	0	0	0	0	0	0	0	0	0	0	0	1	1	1	1	1	0	1	0	0	1	0	1	0	0	0	0	1	0	0	0
171439	11GENE06 EudraCT Number: 2011-005012-29 NCT01642017 RECF1807 TrialTroveID-171439 VOTRAGE	Phase I Clinical and Pharmacokinetic Study of Pazopanib in a Population of Frail Elderly Patients According SIOG Criteria	pazopanib	targeted therapy	Solid tumor	Solid tumor	First line	First line	75	>=75	France	0	0	0	1	0	0	0	0	0	0	0	0	0	0	0	0	0	0	0	1	0	0	0	0	0	0	0	0	0	0	0	0	0	0	0	0	0	0
339069	CSPC-JYL-SCLC-01 NCT03776604 TrialTroveID-339069	Multi-center, Open, One-arm Clinical Study Evaluating the Efficacy and Safety of Jinyouli (PEGylated Recombinant Human Granulocyte Stimulating Factor, PEG-rhG-CSF) in Preventing Neutropenia After Chemotherapy in Elderly Patients With Small Cell Lung Cancer	PEG-filgrastim, CSPC Pharmaceutical	other	Solid tumor	Small-Cell Lung Cancer	First line	First line	70	70-74	China	0	1	0	0	0	0	1	0	0	0	0	0	0	0	0	0	0	0	0	0	0	0	0	0	0	0	0	0	0	0	0	0	0	0	0	0	0	0
309959	EudraCT Number: 2016-004353-32 GECP 16/06_PEBEL GECP16/06 NCT03293680 PEBEL TrialTroveID-309959	Survival, Quality of Life and Self-reported Outcomes of Elderly Patients With Advanced Non-small Cell Lung Cancer Treated With Pembrolizumab (MK-3475) in the First Line Setting	pembrolizumab	immune-therapy	Solid tumor	NSCLC	First line	First line	70	70-74	Spain	0	0	0	1	0	0	0	0	0	0	0	0	0	0	0	0	0	0	0	0	0	1	0	0	0	0	0	0	0	0	0	0	0	0	0	0	0	0
359379	TrialTroveID-359379	Efficacy and Safety of First-line Pembrolizumab Monotherapy in Elderly Patients (Aged > or = 75 Years) With Non-small Cell Lung Cancer	pembrolizumab	immune-therapy	Solid tumor	NSCLC	First line	First line	75	>=75	Japan	0	1	0	0	0	1	0	0	0	0	0	0	0	0	0	0	0	0	0	0	0	0	0	0	0	0	0	0	0	0	0	0	0	0	0	0	0	0
383321	A171901 ALLIANCE-A171901 NCI-2020-00544 NCT04533451 TrialTroveID-383321	Older Non-Small Cell Lung Cancer Patients (> or = 70 Years Of Age) Treated With First-Line MK-3475 (Pembrolizumab)+/- Chemotherapy (Oncologist's/Patient's Choice)	pembrolizumab	immune-therapy	Solid tumor	NSCLC	First line	First line	70	70-74	United States	0	0	1	0	0	0	0	0	0	0	0	0	0	1	0	0	0	0	0	0	0	0	0	0	0	0	0	0	0	0	0	0	0	0	0	0	0	0
197166	TrialTroveID-197166 UMIN000012292	Randomized Phase II Trial of Individualized Monotherapy based on CYFRA-21-1 serum levels before treatment Versus Pemetrexed Monotherapy in Older Patients With Advanced Non squamous Non-Small-Cell Lung Cancer and wild-type EGFR tumors	pemetrexed disodium	chemotherapy	Solid tumor	NSCLC	First line	First line	75	>=75	Japan	0	1	0	0	0	1	0	0	0	0	0	0	0	0	0	0	0	0	0	0	0	0	0	0	0	0	0	0	0	0	0	0	0	0	0	0	0	0
292283	TrialTroveID-292283 UMIN000025062	Pemetrexed Monotherapy In Chemo-Naive Elderly Patients With Advanced Non-Squamous Non-Small Cell Lung Cancer.	pemetrexed disodium	chemotherapy	Solid tumor	NSCLC	First line	First line	75	>=75	Japan	0	1	0	0	0	1	0	0	0	0	0	0	0	0	0	0	0	0	0	0	0	0	0	0	0	0	0	0	0	0	0	0	0	0	0	0	0	0
191930	JCOG 1210 / WJOG 7813 L JCOG1210 JCOG1210/WJOG7813L TrialTroveID-191930 UMIN000011460	A Phase III Study Comparing Carboplatin Plus Pemetrexed Followed By Maintenance Pemetrexed With Docetaxel In Elderly Patients With Advanced Non-Squamous Non-Small-Cell Lung Cancer (JCOG1210/WJOG7813L CBDCA/PEM vs DOC Phase III)	pemetrexed disodium	chemotherapy	Solid tumor	NSCLC	First line	First line	75	>=75	Japan	0	1	0	0	0	1	0	0	0	0	0	0	0	0	0	0	0	0	0	0	0	0	0	0	0	0	0	0	0	0	0	0	0	0	0	0	0	0
255331	ChiCTR-OOC-14005487 TrialTroveID-255331	Pemetrexed monotherapy for elderly patients with non-squamous non-small cell lung cancer adjuvant chemotherapy clinical observation	pemetrexed disodium	chemotherapy	Solid tumor	NSCLC	Adjuvant	Neo/Adj	70	70-74	China	0	1	0	0	0	0	1	0	0	0	0	0	0	0	0	0	0	0	0	0	0	0	0	0	0	0	0	0	0	0	0	0	0	0	0	0	0	0
418511	CJLSG1902 jRCTs041200032 NMC-CJLSG1902 TrialTroveID-418511	A phase 2 study of atezolizumab with carboplatin plus pemetrexed followed by maintenance atezolizumab with pemetrexed for elderly patients with advanced non-squamous non-small cell lung cancer: CJLSG1902 (NMC-CJLSG1902)	pemetrexed disodium atezolizumab	immune-therapy	Solid tumor	NSCLC	First line	First line	75	>=75	Japan	0	1	0	0	0	1	0	0	0	0	0	0	0	0	0	0	0	0	0	0	0	0	0	0	0	0	0	0	0	0	0	0	0	0	0	0	0	0
173107	TrialTroveID-173107 UMIN000008781	Phase II Study of Pemetrexed+Bevacizumab for previously untreated elderly patients with nonsquamous non-small-cell lung cancer	pemetrexed disodium bevacizumab	targeted therapy	Solid tumor	NSCLC	First line	First line	75	>=75	Japan	0	1	0	0	0	1	0	0	0	0	0	0	0	0	0	0	0	0	0	0	0	0	0	0	0	0	0	0	0	0	0	0	0	0	0	0	0	0
173367	TrialTroveID-173367 UMIN000008764	A phase II trial of pemetrexed/bevacizumab in the first-line treatment of elderly patients with advanced non-small cell lung cancer	pemetrexed disodium bevacizumab	targeted therapy	Solid tumor	NSCLC	First line	First line	75	>=75	Japan	0	1	0	0	0	1	0	0	0	0	0	0	0	0	0	0	0	0	0	0	0	0	0	0	0	0	0	0	0	0	0	0	0	0	0	0	0	0
173496	LOGIK1201 TrialTroveID-173496 UMIN000008771	Phase II study of pemetrexed or pemetrexed plus bevacizumab for previously untreated elderly non-squamous non-small cell lung cancer	pemetrexed disodium bevacizumab	targeted therapy	Solid tumor	NSCLC	First line	First line	75	>=75	Japan	0	1	0	0	0	1	0	0	0	0	0	0	0	0	0	0	0	0	0	0	0	0	0	0	0	0	0	0	0	0	0	0	0	0	0	0	0	0
186432	TrialTroveID-186432 UMIN000010733	Phase II study of Bevacizumab + Pemetrexed in elderly patients with advanced non-squamous non-small-cell lung cancer	pemetrexed disodium bevacizumab	targeted therapy	Solid tumor	NSCLC	Unkown	Unknown	75	>=75	Japan	0	1	0	0	0	1	0	0	0	0	0	0	0	0	0	0	0	0	0	0	0	0	0	0	0	0	0	0	0	0	0	0	0	0	0	0	0	0
202404	TrialTroveID-202404 UMIN000013122	A Randomized Phase II Study of the Efficacy and Safety of Combination of Bevacizumab/Pemetrexed versus Pemetrexed Maintenance Therapy in First-Line Treatment of Elderly Patients with Advanced or Recurrent Post-operative Non-Squamous and Non-Small Cell Lung Cancer Who Received Bevacizumab / Pemetrexed Induction Therapy.	pemetrexed disodium bevacizumab	targeted therapy	Solid tumor	NSCLC	First line	First line	75	>=75	Japan	0	1	0	0	0	1	0	0	0	0	0	0	0	0	0	0	0	0	0	0	0	0	0	0	0	0	0	0	0	0	0	0	0	0	0	0	0	0
206726	CJLSG 1204 TrialTroveID-206726 UMIN000009129	A Phase II Study Of Pemetrexed Combination With Bevacizumab In The First-Line Treatment Of Elderly Patients With Advanced Non-Squamous Non-Small Cell Lung Cancer	pemetrexed disodium bevacizumab	targeted therapy	Solid tumor	NSCLC	First line	First line	75	>=75	Japan	0	1	0	0	0	1	0	0	0	0	0	0	0	0	0	0	0	0	0	0	0	0	0	0	0	0	0	0	0	0	0	0	0	0	0	0	0	0
204484	LCEN1301 TrialTroveID-204484 UMIN000013387	A Phase II Study Comparing Carboplatin Plus Pemetrexed followed by Maintenance Pemetrexed with Pemetrexed in Elderly Patients with Advanced Epidermal Growth Factor Receptor Non-Squamous Non-Small-Cell Lung Cancer (LCEN1301)	pemetrexed disodium carboplatin	chemotherapy	Solid tumor	NSCLC	First line	First line	75	>=75	Japan	0	1	0	0	0	1	0	0	0	0	0	0	0	0	0	0	0	0	0	0	0	0	0	0	0	0	0	0	0	0	0	0	0	0	0	0	0	0
189672	TrialTroveID-189672 UMIN000011095	A Multicenter phase II study of Carboplatin/Pemetrexed/Bevacizumab in First-Line Treatment of Elderly Patients with Advanced Non-squamous and Non-small Cell Lung cancer	pemetrexed disodium carboplatin bevacizumab	targeted therapy	Solid tumor	NSCLC	First line	First line	75	>=75	Japan	0	1	0	0	0	1	0	0	0	0	0	0	0	0	0	0	0	0	0	0	0	0	0	0	0	0	0	0	0	0	0	0	0	0	0	0	0	0
325661	TrialTroveID-325661	Phase II Trial of Carboplatin and Pemetrexed Plus Bevacizumab with Maintenance Bevacizumab as a First-line Treatment for Advanced Non-squamous Non-small Cell Lung Cancer in Elderly Patients	pemetrexed disodium carboplatin bevacizumab	targeted therapy	Solid tumor	NSCLC	First line	First line	75	>=75	Japan	0	1	0	0	0	1	0	0	0	0	0	0	0	0	0	0	0	0	0	0	0	0	0	0	0	0	0	0	0	0	0	0	0	0	0	0	0	0
412619	JASCC CAX2101 jRCTs041210053 NEXTAC-III TrialTroveID-412619	Multicenter, joint randomized phase II study of nutrition / exercise therapy and anamorelin hydrochloride combination therapy for cancer cachexia in elderly advanced non-small cell lung cancer / pancreatic cancer	pemetrexed disodium carboplatin fluorouracil leucovorin anamorelin hydrochloride nab-paclitaxel pembrolizumab irinotecan	chemotherapy	Solid tumor	NSCLC&Pancreas	First line	First line	70	70-74	Japan	0	1	0	0	0	1	0	0	0	0	0	0	0	0	0	0	0	0	0	0	0	0	0	0	0	0	0	0	0	0	0	0	0	0	0	0	0	0
252255	TrialTroveID-252255 UMIN000016391	Phase II study of gefitinib combined with carboplatin/pemetrexed for elderly patients with EGFR mutated advanced non-small cell lung cancer	pemetrexed disodium gefitinib carboplatin	targeted therapy	Solid tumor	NSCLC	First line	First line	75	>=75	Japan	0	1	0	0	0	1	0	0	0	0	0	0	0	0	0	0	0	0	0	0	0	0	0	0	0	0	0	0	0	0	0	0	0	0	0	0	0	0
374979	CJLSG1901 jRCTs041200012 NCT04396457 NMC-CJLSG1901 TrialTroveID-379979	Phase II Study of Pembrolizumab Plus Pemetrexed for Elderly Patients With Non-squamous Non-small Cell Lung Cancer With PD-L1 Tumor Proportion Score of Less Than 50%: CJLSG1901	pemetrexed disodium pembrolizumab	immune-therapy	Solid tumor	NSCLC	Unkown	Unknown	75	>=75	Japan	0	1	0	0	0	1	0	0	0	0	0	0	0	0	0	0	0	0	0	0	0	0	0	0	0	0	0	0	0	0	0	0	0	0	0	0	0	0
418792	jRCTs051190095 TrialTroveID-418792	Phase II study of Pembrolizumab combined with carboplatin and pemetrexed for elderly patients with advanced non-squamous cell lung cancer	pemetrexed disodium pembrolizumab carboplatin (iv)	immune-therapy	Solid tumor	NSCLC	Second line	Second line	75	>=75	Japan	0	1	0	0	0	1	0	0	0	0	0	0	0	0	0	0	0	0	0	0	0	0	0	0	0	0	0	0	0	0	0	0	0	0	0	0	0	0
188415	TrialTroveID-188415 UMIN000010935	The combination therapy of pemetrexed and continued EGFR-TKIs beyond disease progression to first-line EGFR-TKIs treatments in elderly patients with advanced non-small-cell lung cancer harboring EGFR mutations: a phase II trial.	pemetrexed disodium tyrosine kinase inhibitor, unspecified	targeted therapy	Solid tumor	NSCLC	Second line	Second line	75	>=75	Japan	0	1	0	0	0	1	0	0	0	0	0	0	0	0	0	0	0	0	0	0	0	0	0	0	0	0	0	0	0	0	0	0	0	0	0	0	0	0
375026	EUPAS24812 HEROLD ML40006 TrialTroveID-375026	A prospective, non-interventional study assessing the diagnostic, therapeutic proceedings and safety of anti-HER2 treatment in elderly patients (=70 years old) with HER2 positive breast cancer in routine clinical practice in Poland - multicenter, observational study (HEROLD)	pertuzumab trastuzumab, Enhanze trastuzumab (IV)	targeted therapy	Solid tumor	Breast	Unkown	Unknown	70	70-74	Poland	0	0	0	1	0	0	0	0	0	0	0	0	0	0	0	0	0	0	0	0	0	0	0	0	1	0	0	0	0	0	0	0	0	0	0	0	0	0
313299	TrialTroveID-313299	A Phase II Study of S-1 with Concurrent Radiotherapy in Elderly Patients with Esophageal Cancer.	radiation therapy TS-1 (oral capsule)	chemotherapy	Solid tumor	Esophageal	Unkown	Unknown	70	70-74	China	0	1	0	0	0	0	1	0	0	0	0	0	0	0	0	0	0	0	0	0	0	0	0	0	0	0	0	0	0	0	0	0	0	0	0	0	0	0
292452	CH-GI-098 NCT02992886 TrialTroveID-292452	Multicenter, Phase II Study of Preoperative Chemoradiotherapy With Raltitrexed for Intermediate or Locally Advanced Rectal Cancer in the Fit Elderly	raltitrexed	chemotherapy	Solid tumor	Colorectal	Neoadjuvant	Neo/Adj	71	70-74	China	0	1	0	0	0	0	1	0	0	0	0	0	0	0	0	0	0	0	0	0	0	0	0	0	0	0	0	0	0	0	0	0	0	0	0	0	0	0
327972	huaianzhuweiguo1 NCT03585530 TrialTroveID-327972	Raltitrexed Concurrent With Radiotherapy for Elderly Chinese Patients With Squamous Cell Carcinoma of Esophagus: A Phase-II Study	raltitrexed	chemotherapy	Solid tumor	Esophageal	First line	First line	70	70-74	China	0	1	0	0	0	0	1	0	0	0	0	0	0	0	0	0	0	0	0	0	0	0	0	0	0	0	0	0	0	0	0	0	0	0	0	0	0	0
304179	LCKY2016-65 NCT03196843 TrialTroveID-304179	Radiotherapy Combine With Raltitrexed Versus Radiotherapy Alone in Older Patients With Head and Neck Squamous Cell Carcinoma: a Prospective Randomized Controlled Trial	raltitrexed	chemotherapy	Solid tumor	Head/Neck	Unkown	Unknown	65	65-69	China	0	1	0	0	0	0	1	0	0	0	0	0	0	0	0	0	0	0	0	0	0	0	0	0	0	0	0	0	0	0	0	0	0	0	0	0	0	0
327570	EudraCT Number: 2017-001683-37 NCT03760822 PRODIGE 55 - SOCRATE PRODIGE 55 - SOCRATES PRODIGE55 SOCRATE TrialTroveID-327570	Second-Line Chemotherapy With Ramucirumab +/- Paclitaxel In Elderly Advanced Gastric Or Gastroesophageal Junction Cancer Patients	ramucirumab	targeted therapy	Solid tumor	Gastric cancer	Second line	Second line	70	70-74	France	0	0	0	1	0	0	0	0	0	0	0	0	0	0	0	0	0	0	0	1	0	0	0	0	0	0	0	0	0	0	0	0	0	0	0	0	0	0
259365	15-1073 55555 NCI-2016-00641 NCT02466009 TrialTroveID-259365 UGIC-14072	Regorafenib in Adults 70 Years or Older With Metastatic Colorectal Cancer: A Phase II Study	regorafenib	targeted therapy	Solid tumor	Colorectal	Second line	Second line	70	70-74	United States	0	0	1	0	0	0	0	0	0	0	0	0	0	1	0	0	0	0	0	0	0	0	0	0	0	0	0	0	0	0	0	0	0	0	0	0	0	0
349175	EudraCT Number:2018-002514-12 FACILE NCT03944434 TrialTroveID-349175	Phase II, Multicenter, Single Arm Trial to Assess the Feasibility of First Line Ribociclib in Combination With a Non Steroidal Aromatase Inhibitor in Elderly Patients With Hormone Receptor Positive/HER2 Negative Advanced Breast Cancer	ribociclib (tablets)	chemotherapy	Solid tumor	Breast	First line	First line	70	70-74	Italy	0	0	0	1	0	0	0	0	0	0	0	0	0	0	0	0	0	0	1	0	0	0	0	0	0	0	0	0	0	0	0	0	0	0	0	0	0	0
177825	16399 NCT01728948 NX1212CN TrialTroveID-177825	Non-interventional Study of Effectiveness of Elderly Metastatic Renal Cell Carcinoma (mRCC) Treated With Sorafenib	sorafenib	targeted therapy	Solid tumor	Renal Cell Carcinoma	First line	First line	65	65-69	China	0	1	0	0	0	0	1	0	0	0	0	0	0	0	0	0	0	0	0	0	0	0	0	0	0	0	0	0	0	0	0	0	0	0	0	0	0	0
185651	TrialTroveID-185651 UMIN000010589	A Phase II Study of TEGAFOX as Adjuvant Therapy For Elderly Patients With Stage III and Stage II Colorectal Cancer With Risk Factors For Recurrence	tegafur + uracil, Taiho leucovorin oxaliplatin	chemotherapy	Solid tumor	Colorectal	Adjuvant	Neo/Adj	70	70-74	Japan	0	1	0	0	0	1	0	0	0	0	0	0	0	0	0	0	0	0	0	0	0	0	0	0	0	0	0	0	0	0	0	0	0	0	0	0	0	0
339344	MC1774 NCI-2018-02800 NCT03778294 TrialTroveID-339344	Phase II Study of Short Course Hypofractionated Proton Beam Therapy Incorporating 18F-DOPA-PET/MRI for Elderly Patients With Newly Diagnosed Glioblastoma	temozolomide	chemotherapy	Solid tumor	CNS, Glioblastoma	First line	First line	65	65-69	United States	0	0	1	0	0	0	0	0	0	0	0	0	0	1	0	0	0	0	0	0	0	0	0	0	0	0	0	0	0	0	0	0	0	0	0	0	0	0
418001	AgedGlio-PIII JCOG1910 jRCTs031200099 TrialTroveID-418001	A Randomized Phase III Study of Short-Course Radiotherapy Combined with Temozolomide in Elderly Patients with Newly Diagnosed Glioblastoma ( AgedGlio-PIII )	temozolomide	chemotherapy	Solid tumor	CNS, Glioblastoma	First line	First line	71	70-74	Japan	0	1	0	0	0	1	0	0	0	0	0	0	0	0	0	0	0	0	0	0	0	0	0	0	0	0	0	0	0	0	0	0	0	0	0	0	0	0
213966	TrialTroveID-213966 UMIN000014678	Temozolomide plus bevacizumab for newly-diagnosed glioblastoma in the elderly over 80 TMZ-BEV over 80	temozolomide bevacizumab	chemotherapy	Solid tumor	CNS, Glioblastoma	First line	First line	75	>=75	Japan	0	1	0	0	0	1	0	0	0	0	0	0	0	0	0	0	0	0	0	0	0	0	0	0	0	0	0	0	0	0	0	0	0	0	0	0	0	0
205962	1139 NCT02099487 TrialTroveID-205962	Hypofractionated Imrt (Vmat-Ra) With Temozolomide For Elderly Patients, Unsuitable For Surgery With Newly Diagnosed High Grade Glioma	temozolomide intensity-modulated radiation therapy	chemotherapy	Solid tumor	CNS, Glioblastoma	First line	First line	70	70-74	Italy	0	0	0	1	0	0	0	0	0	0	0	0	0	0	0	0	0	0	1	0	0	0	0	0	0	0	0	0	0	0	0	0	0	0	0	0	0	0
196333	EGG trial TrialTroveID-196333 UMIN000012172	Multicenter Phase II Clinical Trial of Tailored Therapy According to MGMT Methylation Status for Elderly Glioblastoma Patients.	temozolomide radiation therapy	chemotherapy	Solid tumor	CNS, Glioblastoma	First line	First line	70	70-74	Japan	0	1	0	0	0	1	0	0	0	0	0	0	0	0	0	0	0	0	0	0	0	0	0	0	0	0	0	0	0	0	0	0	0	0	0	0	0	0
397520	IIT-0012 NCT04765514 TrialTroveID-397520	A Randomized Controlled Trial of Chemo-Radiotherapy Versus Biomarker-Guided Therapy for Elderly and Frail Patients With Newly Diagnosed Glioblastoma	temozolomide radiation therapy	chemotherapy	Solid tumor	CNS, Glioblastoma	Adjuvant	Neo/Adj	65	65-69	Canada	0	0	1	0	0	0	0	0	0	0	0	0	0	0	1	0	0	0	0	0	0	0	0	0	0	0	0	0	0	0	0	0	0	0	0	0	0	0
395728	ChiCTR2100042794 TrialTroveID-395728	A Prospective Phase II Clinical Study of Radiotherapy Combined with Treprizumab in the Treatment of Elderly Locally Advanced Nasopharyngeal Carcinoma	toripalimab	immune-therapy	Solid tumor	Head/Neck	First line	First line	70	70-74	China	0	1	0	0	0	0	1	0	0	0	0	0	0	0	0	0	0	0	0	0	0	0	0	0	0	0	0	0	0	0	0	0	0	0	0	0	0	0
206212	NCT02102438 NP 477 TrialTroveID-206212	Neoadjuvant or Adjuvant Chemotherapy Without Anthracyclines for Elderly Patients Diagnosed With HER2 Positive Breast Cancer	trastuzumab carboplatin paclitaxel	immune-therapy	Solid tumor	Breast	Neoadjuvant or Adjuvant	Neo/Adj	65	65-69	Brazil	0	0	1	0	0	0	0	0	0	0	0	0	0	0	0	1	0	0	0	0	0	0	0	0	0	0	0	0	0	0	0	0	0	0	0	0	0	0
317538	HERB TEA JCOG1607 TrialTroveID-317538 UMIN000030783	A Phase III Study Comparing T-DM1 with Pertuzumab, Trastuzumab and Docetaxel in Elderly Patients with Advanced Stage HER2 Positive Breast Cancer (JCOG1607, HERB TEA study)	trastuzumab emtansine	targeted therapy	Solid tumor	Breast	First line	First line	65	65-69	Japan	0	1	0	0	0	1	0	0	0	0	0	0	0	0	0	0	0	0	0	0	0	0	0	0	0	0	0	0	0	0	0	0	0	0	0	0	0	0
351002	EudraCT Number: 2017-001664-37 MILES 5 MILES-5 MILES5 NCT03975114 TrialTroveID-351002	A Randomized Phase II Study Comparing Immunotherapy With Chemotherapy in the Treatment of Elderly Patients With Advanced NSCLC (MILES-5).	tremelimumab durvalumab	immune-therapy	Solid tumor	NSCLC	First line	First line	70	70-74	Italy	0	0	0	1	0	0	0	0	0	0	0	0	0	0	0	0	0	0	1	0	0	0	0	0	0	0	0	0	0	0	0	0	0	0	0	0	0	0
257541	JPRN-UMIN000017589 T-CORE1401 TrialTroveID-257541 UMIN000017589	A Phase II Study Of An Oral Nucleoside Antitumor Agent Consisting Trifluridine And Tipiracil Hydrochloride For Previously Fluoropyrimidine-Treated Elderly Patients With Unresectable Or Recurrent Colorectal Cancer (T-CORE1401)	trifluridine + tipiracil hydrochloride, Servier	chemotherapy	Solid tumor	Colorectal	Second line	Second line	65	65-69	Japan	0	1	0	0	0	1	0	0	0	0	0	0	0	0	0	0	0	0	0	0	0	0	0	0	0	0	0	0	0	0	0	0	0	0	0	0	0	0
272261	TrialTroveID-272261 UMIN000020240	TAS-102 Plus Bevacizumab Combination As First-Line Treatment In Elderly Patients With Metastatic Colorectal Cancer, Phase II Trial.	trifluridine + tipiracil hydrochloride, Servier bevacizumab	chemotherapy	Solid tumor	Colorectal	First line	First line	70	70-74	Japan	0	1	0	0	0	1	0	0	0	0	0	0	0	0	0	0	0	0	0	0	0	0	0	0	0	0	0	0	0	0	0	0	0	0	0	0	0	0
279354	TrialTroveID-279354 UMIN000021664	TAS-102 Plus Bevacizumab Combination as Salvage Therapy in Elderly Patients with Metastatic Colorectal Cancer, Phase II Trial	trifluridine + tipiracil hydrochloride, Servier bevacizumab	chemotherapy	Solid tumor	Colorectal	Second line	Second line	70	70-74	Japan	0	1	0	0	0	1	0	0	0	0	0	0	0	0	0	0	0	0	0	0	0	0	0	0	0	0	0	0	0	0	0	0	0	0	0	0	0	0
166391	jRCTs061180089 SLCG1201 TrialTroveID-166391 UMIN000007819	A Randomized Phase II Study of Daily Administrations Versus Alternate-Day Administrations of TS-1 For The Elderly Patient With Completely Resected Pathological Stage IA(T1bN0M0)-IIIA of Non-Small Cell Lung Cancer	TS-1	chemotherapy	Solid tumor	NSCLC	Adjuvant	Neo/Adj	75	>=75	Japan	0	1	0	0	0	1	0	0	0	0	0	0	0	0	0	0	0	0	0	0	0	0	0	0	0	0	0	0	0	0	0	0	0	0	0	0	0	0
201665	KDOG 1301 TrialTroveID-201665 UMIN000013019	Phase II study of alternate-day administrations of S-1 in elderly patients with advanced/ recurrent gastric cancer (KDOG 1301)	TS-1	chemotherapy	Solid tumor	Gastric cancer	First line	First line	76	>=75	Japan	0	1	0	0	0	1	0	0	0	0	0	0	0	0	0	0	0	0	0	0	0	0	0	0	0	0	0	0	0	0	0	0	0	0	0	0	0	0
273137	jRCTs041190004 TrialTroveID-273137 UMIN000020864 WJOG8315G	Randomized Phase II Study Comparing S-1 Plus Oxaliplatin With S-1 Monotherapy For Elderly Patients With Advanced Gastric Cancer.	TS-1	chemotherapy	Solid tumor	Gastric cancer	First line	First line	70	70-74	Japan	0	1	0	0	0	1	0	0	0	0	0	0	0	0	0	0	0	0	0	0	0	0	0	0	0	0	0	0	0	0	0	0	0	0	0	0	0	0
276101	ChiCTR-OIN-16008205 SRIT-LC TrialTroveID-276101	S-1 for Elderly Patients with Locally Advanced (Stage IIIA and IIIB) Squamous Cell Carcinoma of the Lung Radiation Sensitizing Observation of the Clinical Efficacy and Safety Study (SRIT-LC study).	TS-1	chemotherapy	Solid tumor	NSCLC	First line	First line	65	65-69	China	0	1	0	0	0	0	1	0	0	0	0	0	0	0	0	0	0	0	0	0	0	0	0	0	0	0	0	0	0	0	0	0	0	0	0	0	0	0
291788	3JECROG P-01 3JECROG-P01 NCC2016 YL-06 NCT02979691 TrialTroveID-291788	A Phase II/III Study Comparing Simultaneous Integrated Boost (SIB) Intensity Modulated Radiation Therapy (IMRT) With S1 Based SIB-IMRT Followed by Adjuvant Chemotherapy With S1 in Elderly Patients With Esophageal or Esophagogastric Cancer (3JECROG-P01)	TS-1	chemotherapy	Solid tumor	Esophageal	Adjuvant	Neo/Adj	70	70-74	China	0	1	0	0	0	0	1	0	0	0	0	0	0	0	0	0	0	0	0	0	0	0	0	0	0	0	0	0	0	0	0	0	0	0	0	0	0	0
281357	NCT02813967 TrialTroveID-281357 ZJCH-E-E	S-1 Concurrent With Radiotherapy Versus Radiotherapy for Elderly Chinese Patients With Squamous Cell Carcinoma of Esophagus: A Prospective, Randomized, Multi-center Phase-III Study	TS-1	chemotherapy	Solid tumor	Esophageal	First line	First line	70	70-74	China	0	1	0	0	0	0	1	0	0	0	0	0	0	0	0	0	0	0	0	0	0	0	0	0	0	0	0	0	0	0	0	0	0	0	0	0	0	0
319070	BIRDIE JCOG1507 JCOG1507/BI RDIE jRCTs031180255 TrialTroveID-319070 UMIN000025742	A Phase III Trial to Confirm S-1 Adjuvant Chemotherapy for Pathological Stage II/III Vulnerable Elderly Gastric Cancer Patients Who Underwent Gastric Resection (JCOG1507, BIRDIE)	TS-1	chemotherapy	Solid tumor	Gastric cancer	Adjuvant	Neo/Adj	80	>=75	Japan	0	1	0	0	0	1	0	0	0	0	0	0	0	0	0	0	0	0	0	0	0	0	0	0	0	0	0	0	0	0	0	0	0	0	0	0	0	0
415705	ChiCTR2100051904 TrialTroveID-415705	Anlotinib Plus Radiotherapy Versus S-1 Plus Radiotherapy For Elderly Advanced And Medium Esophageal Cancer	anlotinib hydrochloric+TS-1	targeted therapy	Solid tumor	Esophageal	Unkown	Unknown	70	70-74	China	0	1	0	0	0	0	1	0	0	0	0	0	0	0	0	0	0	0	0	0	0	0	0	0	0	0	0	0	0	0	0	0	0	0	0	0	0	0
184137	J-SAVER TrialTroveID-184137 UMIN000010402	Phase II Study of S-1 Alternate-Day and Bevacizumab in Elderly Patients With Advanced Colorectal Cancer	bevacizumab+TS-1	chemotherapy	Solid tumor	Colorectal	First line	First line	75	>=75	Japan	0	1	0	0	0	1	0	0	0	0	0	0	0	0	0	0	0	0	0	0	0	0	0	0	0	0	0	0	0	0	0	0	0	0	0	0	0	0
327386	TrialTroveID-327386	Compliance with biweekly SOX combination chemotherapy versus triweekly SOX as a first-line therapy for elderly patients with advanced gastric cancer.	TS-1 oxaliplatin	chemotherapy	Solid tumor	Gastric cancer	First line	First line	65	65-69	China	0	1	0	0	0	0	1	0	0	0	0	0	0	0	0	0	0	0	0	0	0	0	0	0	0	0	0	0	0	0	0	0	0	0	0	0	0	0
275368	NCT02716688 TrialTroveID-275368 ZhejiangPPH02	A Phase II Study of S-1 With Concurrent Radiotherapy in Elderly Esophageal Cancer Patients	TS-1 radiation therapy	chemotherapy	Solid tumor	Esophageal	First line	First line	70	70-74	China	0	1	0	0	0	0	1	0	0	0	0	0	0	0	0	0	0	0	0	0	0	0	0	0	0	0	0	0	0	0	0	0	0	0	0	0	0	0
306126	jRCTs071180066 KSCC1701 TrialTroveID-306126 UMIN000028309	A Multicenter Phase II Study of S-1+Ramucirumab as First line Treatment in Elderly Patients with Advanced/Recurrent Gastric Cancer (KSCC1701)	TS-1 ramucirumab	targeted therapy	Solid tumor	Gastric cancer	First line	First line	70	70-74	Japan	0	1	0	0	0	1	0	0	0	0	0	0	0	0	0	0	0	0	0	0	0	0	0	0	0	0	0	0	0	0	0	0	0	0	0	0	0	0
321164	17471 NCI-2018-00370 NCT03477396 TrialTroveID-321164	A Phase IIA Trial Assessing the Tolerability of Ribociclib in Combination With an Aromatase Inhibitor in Patients Aged 70 and Older With Hormone Receptor Positive Metastatic Breast Cancer	undisclosed - aromatase inhibitor ribociclib	chemotherapy	Solid tumor	Breast	Second line	Second line	70	70-74	United States	0	0	1	0	0	0	0	0	0	0	0	0	0	1	0	0	0	0	0	0	0	0	0	0	0	0	0	0	0	0	0	0	0	0	0	0	0	0
319084	ChiCTR1800014739 TrialTroveID-319084	Involved-Field Irradiation Radiotherapy Combined with Chemotherapy vs Radiotherapy Alone for Elderly Patients With Esophageal Squamous Cell Carcinoma: A prospective, Open, Randomized Controlled of Clinical Outcomes and Toxicities	undisclosed - chemotherapy	chemotherapy	Solid tumor	Esophageal	First line	First line	70	70-74	China	0	1	0	0	0	0	1	0	0	0	0	0	0	0	0	0	0	0	0	0	0	0	0	0	0	0	0	0	0	0	0	0	0	0	0	0	0	0
243382	559/2557(EC3) NCT02317757 TrialTroveID-243382	Predisposing Factors Associated With Chemotherapy Toxicity in Elderly Cancer Patients: A Prospective Study.	undisclosed - chemotherapy	chemotherapy	Solid tumor	Solid tumor	First line	First line	70	70-74	Thailand	0	1	0	0	0	0	0	0	0	0	1	0	0	0	0	0	0	0	0	0	0	0	0	0	0	0	0	0	0	0	0	0	0	0	0	0	0	0
372137	2019141NI TrialTroveID-372137 UMIN000039813	A Prospective Observational Study of Comprehensive Geriatric Assessment in Elderly Patients with Pancreaticobiliary Cancer who receive Chemotherapy	undisclosed - chemotherapy	chemotherapy	Solid tumor	Pancreas	Second line	Second line	70	70-74	Japan	0	1	0	0	0	1	0	0	0	0	0	0	0	0	0	0	0	0	0	0	0	0	0	0	0	0	0	0	0	0	0	0	0	0	0	0	0	0
167265	ACTRN12612000473864 OMEN TrialTroveID-167265	A randomized phase II study of carboplatin with oral vinorelbine followed by maintenance therapy with oral vinorelbine or erlotinib in elderly patients with metastatic non-small cell lung cancer	vinorelbine, oral erlotinib	chemotherapy	Solid tumor	NSCLC	First line	First line	70	70-74	Australia	0	0	0	0	1	0	0	0	0	0	0	0	0	0	0	0	0	0	0	0	0	0	0	0	0	0	0	0	0	0	0	0	0	0	0	0	0	0
364071	NCT04208854 TrialTroveID-364071 VINORELBINA	Observational Study With Metronomic Oral Vinorelbine in Elderly Patients With Locally Advanced / Metastatic Non-small-cell Lung Cancer (NSCLC)	vinorelbine, oral	chemotherapy	Solid tumor	NSCLC	Unkown	Unknown	70	70-74	Italy	0	0	0	1	0	0	0	0	0	0	0	0	0	0	0	0	0	0	1	0	0	0	0	0	0	0	0	0	0	0	0	0	0	0	0	0	0	0
160826	TCOG1101 TrialTroveID-160826 UMIN000007049	Phase I/II Study of TS-1 and CBDCA Combination Chemotherapy in Elderly Patients with Advanced Non-small-cell Lung Cancer	carboplatin TS-1	chemotherapy	Solid tumor	NSCLC	1	First line	75	>=75	Japan	0	1	0	0	0	1	0	0	0	0	0	0	0	0	0	0	0	0	0	0	0	0	0	0	0	0	0	0	0	0	0	0	0	0	0	0	0	0
161201	TrialTroveID-161201 UMIN000006912	A Randomized Phase II Trial of Pemetrexed or Pemetrexed/Bevacizumab in the First-Line Treatment of Elderly Patients with Advanced Non-squamous Non-small Cell Lung Cancer	pemetrexed disodium bevacizumab	targeted therapy	Solid tumor	NSCLC	1	First line	70	70-74	Japan	0	1	0	0	0	1	0	0	0	0	0	0	0	0	0	0	0	0	0	0	0	0	0	0	0	0	0	0	0	0	0	0	0	0	0	0	0	0
162915	JACCRO GC-06 JPRN-UMIN000007368 TrialTroveID-162915 UMIN000007368	Phase II study of TS-1+Trastuzumab in HER2-positive advanced gastric cancer patients more than 65 years old	trastuzumab TS-1	targeted therapy	Solid tumor	Esophageal	1	First line	65	65-69	Japan	0	1	0	0	0	1	0	0	0	0	0	0	0	0	0	0	0	0	0	0	0	0	0	0	0	0	0	0	0	0	0	0	0	0	0	0	0	0
163343	TrialTroveID-163343 UMIN000007452	A feasibility study of TS-1 schedule modification in elderly patients with metastatic and locally advanced pancreatic cancer	TS-1	chemotherapy	Solid tumor	Pancrease	1	First line	75	>=75	Japan	0	1	0	0	0	1	0	0	0	0	0	0	0	0	0	0	0	0	0	0	0	0	0	0	0	0	0	0	0	0	0	0	0	0	0	0	0	0
164123	CASSIOPEE ML27829 NCT01555762 TrialTroveID-164123	Non Interventional Study Evaluating Efficacy and Safety in a Cohort of Elderly Patients of First Line Therapy With Avastin Regimen for Metastatic Colorectal Cancer	bevacizumab	targeted therapy	Solid tumor	Colorectal	1	First line	75	>=75	France	0	0	0	1	0	0	0	0	0	0	0	0	0	0	0	0	0	0	0	1	0	0	0	0	0	0	0	0	0	0	0	0	0	0	0	0	0	0
164257	MYCARD NCT01555944 TrialTroveID-164257	Screening and Management of Cardiovascular Risk in Belgian Women Aged > or = 65 Years With Metastatic Breast Cancer Before and After Anthracycline Treatment	undisclosed - anthracycline undisclosed - anthracycline (liposomal)	chemotherapy	Solid tumor	Breast	1&2	First line	65	65-69	Belgium	0	0	0	1	0	0	0	0	0	0	0	0	0	0	0	0	0	0	0	0	0	0	1	0	0	0	0	0	0	0	0	0	0	0	0	0	0	0
164754	ASTER 70s EudraCT Number: 2011-004744-22 GERICO11 GERICO11/PACS10 NCT01564056 RECF1861 The Unicancer ASTER 70s trial TrialTroveID-164754 UC-0103/1102	Adjuvant Systemic Treatment for Oestrogen-receptor (ER)-Positive HER2-negative Breast Carcinoma in Women Over 70 According to Genomic Grade (GG): Chemotherapy + Endocrine Treatment Versus Endocrine Treatment. A French UNICANCER Geriatric Oncology Group (GERICO) and Breast Group (UCBG) Multicentre Phase III Trial	docetaxel cyclophosphamide doxorubicin doxorubicin citrate, Teva	chemotherapy	Solid tumor	Breast	Adjuvant	Neo/Adj	70	70-74	Belgium; France	0	0	0	1	0	0	0	0	0	0	0	0	0	0	0	0	0	0	0	1	0	0	1	0	0	0	0	0	0	0	0	0	0	0	0	0	0	0
167235	ACE AMC 2011-0857 NCT01593293 TrialTroveID-167235	A Randomized, Open-label, Phase III Study Comparing Pemetrexed With and Without Carboplatin in Elderly Patients With Advanced Non-Squamous Non-Small Cell Lung Cancer	pemetrexed disodium	chemotherapy	Solid tumor	NSCLC	1	First line	70	70-74	South Korea	0	1	0	0	0	0	0	1	0	0	0	0	0	0	0	0	0	0	0	0	0	0	0	0	0	0	0	0	0	0	0	0	0	0	0	0	0	0
167657	126320 14/WS/1107 75111-10114 CTBE2013000218 EORTC 75111 EORTC 75111- 10114 ETF/BCG EORTC-75111-10114 EORTC-75111-10114-ETF-BCG - 10114 EudraCT Number: 2011-006342-32 IRAS ID 126320 ML28116 MREC N° 14-WS-1107 NCT01597414 TrialTroveID-167657 UKCRN ID 18430	Pertuzumab + Trastuzumab (PH) Versus PH Plus Metronomic Chemotherapy (PHM) in the Elderly HER2+ Metastatic Breast Cancer Population Who May Continue on T-DM1 Alone Following Disease Progression While on PH / PHM: an Open-label Multicentre Randomized Phase II Selection Trial of the EORTC Elderly Task Force and Breast Cancer Group	cyclophosphamide	chemotherapy	Solid tumor	Breast	1	First line	60	60-64	Belgium; France; Italy; Netherlands; Poland; Portugal; Sweden; United Kingdom	0	0	0	1	0	0	0	0	0	0	0	0	0	0	0	0	0	0	1	1	0	0	1	0	1	0	0	1	0	1	0	0	0	0	1	0	0	0
171649	BD-IC-IV20 NCT01646450 TrialTroveID-171649	An Open Label, Single Arm, Phase IV Study of Icotinib as First-line Treatment in Elder NSCLC Paitients With EGFR Mutation	icotinib hydrochloride	targeted therapy	Solid tumor	NSCLC	1	First line	70	70-74	China	0	1	0	0	0	0	1	0	0	0	0	0	0	0	0	0	0	0	0	0	0	0	0	0	0	0	0	0	0	0	0	0	0	0	0	0	0	0
172123	TrialTroveID-172123 UMIN000008490	Phase II study of S-1 monotherapy as first line chemotherapy in patients > or = 80 with advanced non-small cell lung cancer	TS-1	chemotherapy	Solid tumor	NSCLC	1	First line	80	>=75	Japan	0	1	0	0	0	1	0	0	0	0	0	0	0	0	0	0	0	0	0	0	0	0	0	0	0	0	0	0	0	0	0	0	0	0	0	0	0	0
177387	FANAC study TrialTroveID-177387 UMIN000009267	Feasibility study of Anthracycline Based Regimen followed by Nab-Paclitaxel as adjuvant chemotherapy for elderly patients with breast cancer	nab-paclitaxel (IV) undisclosed - anthracycline	chemotherapy	Solid tumor	Breast	Adjuvant	Neo/Adj	60	60-64	Japan	0	1	0	0	0	1	0	0	0	0	0	0	0	0	0	0	0	0	0	0	0	0	0	0	0	0	0	0	0	0	0	0	0	0	0	0	0	0
178383	HBTH201 NCT01737216 TrialTroveID-178383	Pilot Study of Zoledronic Acid in Combination With First-line Chemotherapy in Aged Patients With Lung Cancer	zoledronic acid	other	Solid tumor	NSCLC	1	First line	70	70-74	China	0	1	0	0	0	0	1	0	0	0	0	0	0	0	0	0	0	0	0	0	0	0	0	0	0	0	0	0	0	0	0	0	0	0	0	0	0	0
182674	AIO study 010 (EPAZ) EPAZ EudraCT Number: 2011-004168-30 GISG-05 NCT01861951 STS001 TrialTroveID-182674	A Randomized Phase II Trial Comparing Pazopanib with Doxorubicin as First Line Treatment in Elderly Patients with Metastatic or Advanced Soft Tissue Sarcoma	pazopanib (tablet)	targeted therapy	Solid tumor	Soft Tissue Sarcoma	1	First line	60	60-64	Belgium; Germany	0	0	0	1	0	0	0	0	0	0	0	0	0	0	0	0	0	0	0	0	1	0	1	0	0	0	0	0	0	0	0	0	0	0	0	0	0	0
186343	ID RCB: 2013-A00706-39 [Other] NBTXR3-102 NCT01946867 Study 102/ 102 Expansion TrialTroveID-186343	A Phase I Dose-Escalation/Dose Expansion Study Of NBTXR3 Activated By Intensity Modulated Radiation Therapy In Patients With Locally Advanced Squamous Cell Carcinoma Of The Oral Cavity Or Oropharynx	hafnium oxide nanoparticle (intratumoral) hafnium oxide nanoparticle (intra-arterial)	chemotherapy	Solid tumor	Head/Neck	2	Second line	65	65-69	France; Hungary; Poland; Spain; United States	1	0	1	1	0	0	0	0	0	0	0	0	0	1	0	0	0	0	0	1	0	1	0	0	1	0	0	0	0	0	0	0	0	0	0	0	1	0
186526	TrialTroveID-186526 UMIN000010738	Phase II Study For Efficacy And Safety Of Nab-Paclitaxel And Carboplatin Combination Chemotherapy For Previously Untreated Advanced Non-Small Cell Lung Cancer	carboplatin nab-paclitaxel (IV)	chemotherapy	Solid tumor	NSCLC	1	First line	70	70-74	Japan	0	1	0	0	0	1	0	0	0	0	0	0	0	0	0	0	0	0	0	0	0	0	0	0	0	0	0	0	0	0	0	0	0	0	0	0	0	0
186789	2013-PEM-WJL NCT01860508 TrialTroveID-186789	Advanced Metastatic Non-small Cell Lung Cancer Patients Aged or PS Score 2 Points for First Line Application Pemetrexed/Carboplatin Chemotherapy Regimens Sequential Pemetrexed Single Drug Maintenance Treatment of Clinical Research and Related Predictive Biomarkers of Exploratory Research	pemetrexed disodium carboplatin	chemotherapy	Solid tumor	NSCLC	1	First line	65	65-69	China	0	1	0	0	0	0	1	0	0	0	0	0	0	0	0	0	0	0	0	0	0	0	0	0	0	0	0	0	0	0	0	0	0	0	0	0	0	0
197471	13.0538 BCC-NEU-13 GB70 NCT01985087 TrialTroveID-197471	A Phase I/II Study of Hypofractionated Radiotherapy with Concurrent Temozolomide Followed by Adjuvant Temozolomide in Patients Over 70 Years Old with Newly Diagnosed Glioblastoma	radiation therapy temozolomide (oral)	chemotherapy	Solid tumor	CNS, Glioblastoma	Adjuvant	Neo/Adj	70	70-74	United States	0	0	1	0	0	0	0	0	0	0	0	0	0	1	0	0	0	0	0	0	0	0	0	0	0	0	0	0	0	0	0	0	0	0	0	0	0	0
198398	1303GCC GCC 1303 HP-00054959 NCT02000596 TrialTroveID-198398	Phase II Study of Trastuzumab and Pertuzumab Alone and in Combination With Hormonal Therapy or Chemotherapy in Women Aged 60 and Over With HER2/Neu Overexpressed Locally Advanced and/or Metastatic Breast Carcinoma	trastuzumab pertuzumab	targeted therapy	Solid tumor	Breast	大于等于4	>=3 line	60	60-64	United States	0	0	1	0	0	0	0	0	0	0	0	0	0	1	0	0	0	0	0	0	0	0	0	0	0	0	0	0	0	0	0	0	0	0	0	0	0	0
202976	ChiCTR-TRC-11001670 TrialTroveID-202976	The Clinical Trial of Adjuvant Chemotherapy For Old Breast Cancer Female	docetaxel cyclophosphamide	chemotherapy	Solid tumor	Breast	Adjuvant	Neo/Adj	70	70-74	China	0	1	0	0	0	0	1	0	0	0	0	0	0	0	0	0	0	0	0	0	0	0	0	0	0	0	0	0	0	0	0	0	0	0	0	0	0	0
208560	OGSG 1303 TrialTroveID-208560 UMIN000013821	A Phase I/II Study of Preoperative TS-1 Combined Chemoradiation Therapy for Patients with Large Type 3 or Type 4 Gastric Cancer (OGSG 1303)	TS-1	chemotherapy	Solid tumor	Gastric cancer	Neoadjuvant	Neo/Adj	75	>=75	Japan	0	1	0	0	0	1	0	0	0	0	0	0	0	0	0	0	0	0	0	0	0	0	0	0	0	0	0	0	0	0	0	0	0	0	0	0	0	0
210383	TrialTroveID-210383	Pattern of progression during castration with GnRH agonists (A) and rescue with GnRH antagonist degarelix (D) in patients (PTS) with metastatic prostate cancer (MPC)	GnRH agonist, unspecified degarelix	endocrine therapy	Solid tumor	Prostate Cancer		Unknown	65	65-69	Italy	0	0	0	1	0	0	0	0	0	0	0	0	0	0	0	0	0	0	1	0	0	0	0	0	0	0	0	0	0	0	0	0	0	0	0	0	0	0
211406	PRINCE TrialTroveID-211406 UMIN000014330	A Phase I Study of Pemetrexed, Carboplatin, and Radiation Therapy in Locally Advanced Non-Squamous-Cell, Non-Small-Cell Lung Cancer	pemetrexed disodium carboplatin	chemotherapy	Solid tumor	NSCLC	1	First line	75	>=75	Japan	0	1	0	0	0	1	0	0	0	0	0	0	0	0	0	0	0	0	0	0	0	0	0	0	0	0	0	0	0	0	0	0	0	0	0	0	0	0
211631	ChiCTR-TRC-13003884 TrialTroveID-211631	A Randomized, Controlled, Multicenter Clinical Trial of Kangai Injection in Treatment Non-small Cell Lung Cancer in Elderly Patients (60-75 years old)	Kangai	other	Solid tumor	NSCLC	未知	Unknown	60	60-64	China	0	1	0	0	0	0	1	0	0	0	0	0	0	0	0	0	0	0	0	0	0	0	0	0	0	0	0	0	0	0	0	0	0	0	0	0	0	0
214437	53018 NCT02213107 TrialTroveID-214437 UGUP-14041	A Phase II Study of Enzalutamide Plus Dutasteride as First Line Treatment for Vulnerable Patients = or > 65 Years Old With Systemic Prostate Cancer	enzalutamide dutasteride	endocrine therapy	Solid tumor	Prostate Cancer	1	First line	65	65-69	United States	0	0	1	0	0	0	0	0	0	0	0	0	0	1	0	0	0	0	0	0	0	0	0	0	0	0	0	0	0	0	0	0	0	0	0	0	0	0
216122	FASTR-2 NCT02229734 TrialTroveID-216122	Fairly Brief Androgen Suppression and Stereotactic Radiotherapy for High Risk Prostate Cancer - Protocol 2	leuprolide acetate	endocrine therapy	Solid tumor	Prostate Cancer	1	First line	70	70-74	Canada	0	0	1	0	0	0	0	0	0	0	0	0	0	0	1	0	0	0	0	0	0	0	0	0	0	0	0	0	0	0	0	0	0	0	0	0	0	0
220295	NEJ 016 NEJ016 TrialTroveID-220295 UMIN000006622	Phase II Study Of Carboplatin, Weekly Paclitaxel And Bevacizumab In Elderly Patients With Advanced Non-Squamous Non-Small-Cell Lung Cancer (NEJ 016)	carboplatin paclitaxel bevacizumab	chemotherapy	Solid tumor	NSCLC	1	First line	70	70-74	Japan	0	1	0	0	0	1	0	0	0	0	0	0	0	0	0	0	0	0	0	0	0	0	0	0	0	0	0	0	0	0	0	0	0	0	0	0	0	0
251688	ADAGE ADAGE PRODIGE 34 EudraCT Number: 2014-002517-39 FFCD 1402 NCT02355379 PRODIGE 34 - FFCD 1402 - ADAGE PRODIGE 34-FFCD 1402-ADAGE PRODIGE34 PRODIGE34-ADAGE TrialTroveID-251688	Randomised Phase III Study Evaluating Adjuvant Chemotherapy after Resection of Stage III Colonic Adenocarcinoma in Patients of 70 and Over Intergroup Trial: Ffcd, Gercor, Gerico, Unicancer-gi	capecitabine fluorouracil leucovorin oxaliplatin	chemotherapy	Solid tumor	Colorectal	Adjuvant	Neo/Adj	70	70-74	Belgium; France	0	0	0	1	0	0	0	0	0	0	0	0	0	0	0	0	0	0	0	1	0	0	1	0	0	0	0	0	0	0	0	0	0	0	0	0	0	0
253493	EudraCT Number: 2014-001837-10 FFCD 11-01 FFCD 11-01 - PRODIGE 25 FOLFA NCT02384759 PRODIGE 25 PRODIGE 25 (FFCD 11-01) PRODIGE 25 (FFCD 11-01)-FOLFA PRODIGE25 TrialTroveID-253493	Phase II Randomized Trial Evaluating Aflibercept Associated with LV5FU2 Regimen as First Line Treatment of Non-resectable Metastatic Colorectal Cancers	aflibercept	targeted therapy	Solid tumor	Colorectal	1	First line	65	65-69	France	0	0	0	1	0	0	0	0	0	0	0	0	0	0	0	0	0	0	0	1	0	0	0	0	0	0	0	0	0	0	0	0	0	0	0	0	0	0
255316	ChiCTR-IPR-14005484 TrialTroveID-255316	A Randomized Controlled Multicenter Clinical Study of Compound Kushen Injection Combined With Single-agent Chemotherapy in Elderly Patients of Advanced NSCLC	Kushen injection, Shanxi Zhendong Ante Biological Pharma	other	Solid tumor	NSCLC	未知	Unknown	60	60-64	China	0	1	0	0	0	0	1	0	0	0	0	0	0	0	0	0	0	0	0	0	0	0	0	0	0	0	0	0	0	0	0	0	0	0	0	0	0	0
255420	15-019 18-124 19-256 ATOP NCI-2015-00468 NCI-2018-02318 NCT02414646 NCT03587740 RU011301I TrialTroveID-255420	ATOP Trial: Adjuvant Ado-Trastuzumab Emtansine (T-DM1) for Older Patients With Human Epidermal Growth Factor Receptor 2 (HER2)-Positive Breast Cancer	trastuzumab emtansine	targeted therapy	Solid tumor	Breast	Adjuvant	Neo/Adj	60	60-64	United States	0	0	1	0	0	0	0	0	0	0	0	0	0	1	0	0	0	0	0	0	0	0	0	0	0	0	0	0	0	0	0	0	0	0	0	0	0	0
261754	MCC-18118 NCI-2016-00115 NCT02502864 TrialTroveID-261754	Multicenter Study Investigating Utilization of Pharmacokinetic(PK)-Guided Docetaxel in Senior Adult Breast Cancer Patients Receiving Docetaxel and Cyclophosphamide (TC) Chemotherapy	docetaxel cyclophosphamide	chemotherapy	Solid tumor	Breast	1	First line	65	65-69	United States	0	0	1	0	0	0	0	0	0	0	0	0	0	1	0	0	0	0	0	0	0	0	0	0	0	0	0	0	0	0	0	0	0	0	0	0	0	0
263471	SACC trial TrialTroveID-263471 UMIN000018484	A Phase II Study To Evaluate The Effectiveness Of S-1 + Cetuximab For Patients With Advanced/Recurrent Colon Cancer Who Cannot Undergo Intensive Therapy	cetuximab TS-1	targeted therapy	Solid tumor	Colorectal	1	First line	65	65-69	Japan	0	1	0	0	0	1	0	0	0	0	0	0	0	0	0	0	0	0	0	0	0	0	0	0	0	0	0	0	0	0	0	0	0	0	0	0	0	0
264565	1404 - REGOLD EudraCT Number: 2015-002086-29 FFCD 1404 FFCD 1404 - REGOLD FFCD1404 NCT02788006 REGOLD TrialTroveID-264565	Phase II Study Evaluating the Efficacy and the Safety of Regorafenib in Patients Aged More than 70 Years Old with a Metastatic Colorectal Adenocarcinoma.	regorafenib	targeted therapy	Solid tumor	Colorectal	大于等于4	>=3 line	70	70-74	France	0	0	0	1	0	0	0	0	0	0	0	0	0	0	0	0	0	0	0	1	0	0	0	0	0	0	0	0	0	0	0	0	0	0	0	0	0	0
264634	2015-A01365-44 NACRE NCT02551237 PRODIGE 42 GERICO12/UCGI TrialTroveID-264634 UC-0103/1503	A Phase III Study Evaluating Two Neoadjuvant Treatments Radiochemotherapy (5 Weeks - 50Gy+Capecitabine) and Radiotherapy (1week - 25Gy) in Patient Over 75 With Locally Advanced Rectal Carcinoma.	capecitabine	chemotherapy	Solid tumor	Colorectal	Neoadjuvant	Neo/Adj	75	>=75	France	0	0	0	1	0	0	0	0	0	0	0	0	0	0	0	0	0	0	0	1	0	0	0	0	0	0	0	0	0	0	0	0	0	0	0	0	0	0
267611	18899 2016-0276 AAAQ5054 HHSN26120120034I MDA2014-04-01 N01-CN-2012-00034 NCI-2015-01821 NCT02598557 TrialTroveID-267611	Alternative Dosing of Exemestane in Postmenopausal Women With Stage 0-II ER-Positive Breast Cancer: A Randomized Presurgical Trial	exemestane	endocrine therapy	Solid tumor	Breast	Neoadjuvant	Neo/Adj	60	60-64	Italy; United States	1	0	1	1	0	0	0	0	0	0	0	0	0	1	0	0	0	0	1	0	0	0	0	0	0	0	0	0	0	0	0	0	0	0	0	0	0	0
272498	15342 NCI-2015-02282 NCT02673398 TrialTroveID-272498	Phase II Study of Neratinib in Patients 60 and Older With HER2 Positive Metastatic Breast Cancer	neratinib	targeted therapy	Solid tumor	Breast	大于等于4	>=3 line	60	60-64	United States	0	0	1	0	0	0	0	0	0	0	0	0	0	1	0	0	0	0	0	0	0	0	0	0	0	0	0	0	0	0	0	0	0	0	0	0	0	0
278410	CH-BC-030 NCT02765373 TrialTroveID-278410	A Prospective, Controlled Phase IV Clinical Trial to Compare the Effects of Steroidal Aromatase Inhibitor (AI) Exemestane and Non-steroidal AIs on the Lipid Levels of Breast Cancer Patients	anastrozole exemestane letrozole	endocrine therapy	Solid tumor	Breast	Adjuvant	Neo/Adj	60	60-64	China	0	1	0	0	0	0	1	0	0	0	0	0	0	0	0	0	0	0	0	0	0	0	0	0	0	0	0	0	0	0	0	0	0	0	0	0	0	0
281255	TrialTroveID-281255 UMIN000022705	A Phase II Study of TAS-102 Plus Bevacizumab Therapy For Advanced/Recurrent Colorectal Cancer With Difficulty On Intensive Chemotherapy	trifluridine + tipiracil hydrochloride, Servier bevacizumab	chemotherapy	Solid tumor	Colorectal	1	First line	65	65-69	Japan	0	1	0	0	0	1	0	0	0	0	0	0	0	0	0	0	0	0	0	0	0	0	0	0	0	0	0	0	0	0	0	0	0	0	0	0	0	0
282843	NCT02838238 PUMCH-BREAST-X in Elder TrialTroveID-282843	A Randomized, Phase II Study Comparing Single X (Xeloda/Capetabine) With Placebo as Postoperative Adjuvant Treatment for Elder Breast Cancer	capecitabine	chemotherapy	Solid tumor	Breast	Adjuvant	Neo/Adj	70	70-74	China	0	1	0	0	0	0	1	0	0	0	0	0	0	0	0	0	0	0	0	0	0	0	0	0	0	0	0	0	0	0	0	0	0	0	0	0	0	0
283590	16-001170 NCT02851381 TrialTroveID-283590	Compassionate Single Subject Use of FG-3019 in Locally Advanced, Unresectable Pancreatic Cancer (Emergency Use of a Test Article)	gemcitabine hydrochloride pamrevlumab	targeted therapy	Solid tumor	Pancrease	2线及以上	>=3 line	83	>=75	United States	0	0	1	0	0	0	0	0	0	0	0	0	0	1	0	0	0	0	0	0	0	0	0	0	0	0	0	0	0	0	0	0	0	0	0	0	0	0
285760	BR36 EudraCT Number: 2016-000865-22 IRAS ID 197457 ISRCTN51253312 PARADIGM-2 PARADIGM2-2016 TrialTroveID-285760	PARADIGM-2:Olaparib and Radiotherapy or Olaparib and Radiotherapy Plus Temozolomide in Newly-diagnosed Glioblastoma stratified by MGMT status: 2 parallel phase I studies	olaparib	targeted therapy	Solid tumor	CNS, Glioblastoma	1	First line	70	70-74	United Kingdom	0	0	0	1	0	0	0	0	0	0	0	0	0	0	0	0	0	0	0	0	0	0	0	0	0	0	0	0	0	1	0	0	0	0	0	0	0	0
291043	CSPOR- URO 01 CSPOR-URO 01:PROSAS-Study jRCTs061180024 PROSAS-Study TrialTroveID-291043 UMIN000012284	Multicenter, Randomized, Double-Blind, Placebo-Controlled Parallel-Group Comparative Study To Evaluate The Efficacy Of Low-Dose Chlormadinone Acetate On The Rate Of Continued Active Surveillance Of Patients With Low-Risk Prostate Cancer	chlormadinone acetate	endocrine therapy	Solid tumor	Prostate Cancer	1	First line	65	65-69	Japan	0	1	0	0	0	1	0	0	0	0	0	0	0	0	0	0	0	0	0	0	0	0	0	0	0	0	0	0	0	0	0	0	0	0	0	0	0	0
292269	jRCTs051180108 OGSG 1602 TrialTroveID-292269 UMIN000024528	First-Line Single-Agent Panitumumab In The Japanese Frail Patients With Wild-Type RAS Unresectable Colorectal Cancer: A Phase II Study (OGSG 1602).	panitumumab	targeted therapy	Solid tumor	Colorectal	1	First line	65	65-69	Japan	0	1	0	0	0	1	0	0	0	0	0	0	0	0	0	0	0	0	0	0	0	0	0	0	0	0	0	0	0	0	0	0	0	0	0	0	0	0
293184	jRCTs071180065 KSCC 1602 KSCC1602 TrialTroveID-293184 UMIN000025241	A Phase II Study of Concurrent Combination Therapy of TFTD (TAS-102) and Bevacizumab in Patients of More Than 70 Years of Age With Unresectable, Advanced/Recurrent Colorectal Cancer (KSCC 1602)	trifluridine + tipiracil hydrochloride, Servier	chemotherapy	Solid tumor	Colorectal	1	First line	70	70-74	Japan	0	1	0	0	0	1	0	0	0	0	0	0	0	0	0	0	0	0	0	0	0	0	0	0	0	0	0	0	0	0	0	0	0	0	0	0	0	0
296824	TrialTroveID-296824 UMIN000025932	The Combination Chemotherapy of Carboplatin and TS-1 Followed by the Maintenance Therapy of TS-1 in Advanced Non-Small Cell Lung Cancer. Phase II trial	carboplatin TS-1	chemotherapy	Solid tumor	NSCLC	Maintenance/Consolidation	First line	70	70-74	Japan	0	1	0	0	0	1	0	0	0	0	0	0	0	0	0	0	0	0	0	0	0	0	0	0	0	0	0	0	0	0	0	0	0	0	0	0	0	0
298929	AHQU-2017001 NCT03104283 TrialTroveID-298929	A Multicenter, Single-arm, Phase II Clinical Trial of Apatinib Monotherapy in Elderly Patients With Advanced Gastric Cancer (GC)	apatinib	targeted therapy	Solid tumor	Esophageal	2	Second line	60	60-64	China	0	1	0	0	0	0	1	0	0	0	0	0	0	0	0	0	0	0	0	0	0	0	0	0	0	0	0	0	0	0	0	0	0	0	0	0	0	0
310701	BASEC2017-01063 E-Trab E-TRAB E-TROT GISG-13 GISG-13 - E-TRAB GISG-13 / E-TRAB (NIS) NCT03022448 SNCTP000002611 TrialTroveID-310701	Geriatric Assessmen of Elderly "Unsuited" Patients Receiving Trabectedin in First Line Treatment For Advanced Soft Tissue Sarcomas (STS)	trabectedin	chemotherapy	Solid tumor	Soft Tissue Sarcoma	1	First line	60	60-64	Austria; Germany; Switzerland	0	0	0	1	0	0	0	0	0	0	0	0	0	0	0	0	0	0	0	0	1	0	0	0	0	1	0	0	0	0	0	0	0	0	0	0	0	0
311688	jRCTs061180068 PROLONG TrialTroveID-311688 UMIN000029602	Safety And Efficacy Of Pembrolizumab As First-line Chemotherapy In Erderly Patients With Non-small Cell Lung Cancer: A Pilot Study.	pembrolizumab	immune-therapy	Solid tumor	NSCLC	1	First line	75	>=75	Japan	0	1	0	0	0	1	0	0	0	0	0	0	0	0	0	0	0	0	0	0	0	0	0	0	0	0	0	0	0	0	0	0	0	0	0	0	0	0
311715	ChiCTR-OIC-17013043 TrialTroveID-311715	A Phase II Study Chemotherapy Regimens of S1 and Human Recombinant Endostatin Combined With Synchronous Intensity-modulated Radiation for Patients With Aged Over 70 Years Locally Advanced Head and Neck Cancer	TS-1 endostatin, Simcere intensity-modulated radiation therapy	targeted therapy	Solid tumor	Head/Neck	Neoadjuvant	Neo/Adj	70	70-74	China	0	1	0	0	0	0	1	0	0	0	0	0	0	0	0	0	0	0	0	0	0	0	0	0	0	0	0	0	0	0	0	0	0	0	0	0	0	0
311795	AIO-YMO/TRK-0416 DURATION EudraCT Number: 2016-003963-20 NCT03345810 TrialTroveID-311795	Durvalumab (MEDI4736) in Frail and Elder Patients With Metastatic NSCLC (DURATION)	durvalumab	immune-therapy	Solid tumor	NSCLC	1	First line	70	70-74	Germany	0	0	0	1	0	0	0	0	0	0	0	0	0	0	0	0	0	0	0	0	1	0	0	0	0	0	0	0	0	0	0	0	0	0	0	0	0	0
320789	ACTRN12618000233224 AG0116CR AGITG CTC 0151 MONARCC NC164 TrialTroveID-320789	Monarcc: A Randomised Phase II Study of Panitumumab Monotherapy and Panitumumab Plus 5 Fluorouracil As First Line Therapy for RAS and BRAF Wild Type Metastatic Colorectal Cancer.	panitumumab	targeted therapy	Solid tumor	Colorectal	1	First line	70	70-74	Australia	0	0	0	0	1	0	0	0	0	0	0	0	0	0	0	0	0	0	0	0	0	0	0	0	0	0	0	0	0	0	0	0	0	0	0	0	0	0
320801	TrialTroveID-320801 UMIN000031437	A Phase II Study Of Chemotadiotherapy For 80 Or More Year-Old Patients With Esophageal Cancer	fluorouracil nedaplatin	chemotherapy	Solid tumor	Esophageal	N/A	Unknown	80	>=75	Japan	0	1	0	0	0	1	0	0	0	0	0	0	0	0	0	0	0	0	0	0	0	0	0	0	0	0	0	0	0	0	0	0	0	0	0	0	0	0
321437	TrialTroveID-321437	Efficacy and Safety of Regorafenib With 2/1 Schedule for Patients greater than 75 Years With Metastatic Colorectal Cancer (mCRC) After Failure of 2 Lines of Chemotherapy.	regorafenib	targeted therapy	Solid tumor	Colorectal	2	Second line	75	>=75	Italy	0	0	0	1	0	0	0	0	0	0	0	0	0	0	0	0	0	0	1	0	0	0	0	0	0	0	0	0	0	0	0	0	0	0	0	0	0	0
328957	CTRI/2018/07/014931 TrialTroveID-328957	A Randomized Phase III Study Of Short Course (One Week) Radiation Therapy With Or Without Temozolomide In Elderly And/Or Frail Patients With Newly Diagnosed Glioblastoma (GBM)	temozolomide radiation therapy	chemotherapy	Solid tumor	CNS, Glioblastoma	Adjuvant	Neo/Adj	60	60-64	India	0	1	0	0	0	0	0	0	0	1	0	0	0	0	0	0	0	0	0	0	0	0	0	0	0	0	0	0	0	0	0	0	0	0	0	0	0	0
354433	EudraCT Number: 2018-004321-86 NCI-2021-02880 NCT04382898 PRO-MERIT RN5609C00 TrialTroveID-354433	First-in-human, Dose Titration and Expansion Trial to Evaluate Safety, Immunogenicity and Preliminary Efficacy of W_pro1 (BNT112) Monotherapy and in Combination With Cemiplimab in Patients With Prostate Cancer	BNT-112	immune-therapy	Solid tumor	Prostate Cancer	1	First line	65	65-69	Germany; Hungary; United Kingdom; United States	1	0	1	1	0	0	0	0	0	0	0	0	0	1	0	0	0	0	0	0	1	0	0	0	0	0	0	0	0	0	0	0	0	0	0	0	1	0
355228	19-C-0134 190134 NCI-2019-05680 NCT04054752 TrialTroveID-355228	A Phase I/Ib Study of Enhancement of Immune Reconstitution and Vaccine Responses With Administration of Recombinant Human IL-7-hyFc (NT-I7) in Older Subjects Following Chemotherapy	efineptakin alfa	other	Solid tumor	Solid tumor	Adjuvant	Neo/Adj	60	60-64	United States	0	0	1	0	0	0	0	0	0	0	0	0	0	1	0	0	0	0	0	0	0	0	0	0	0	0	0	0	0	0	0	0	0	0	0	0	0	0
359651	EudraCT Number: 2020-000428-21 EUROPATRIAL EUROPE NCT04134598 TrialTroveID-359651	ExclUsive endocRine Therapy Or Partial Breast Irradiation for Women Aged =70 Years With Luminal A-like Early Stage Breast Cancer (EUROPA): a Randomized Phase III Controlled Trial.	exemestane letrozole tamoxifen radiation therapy anastrozole (tablet)	endocrine therapy	Solid tumor	Breast	Adjuvant	Neo/Adj	70	70-74	Italy	0	0	0	1	0	0	0	0	0	0	0	0	0	0	0	0	0	0	1	0	0	0	0	0	0	0	0	0	0	0	0	0	0	0	0	0	0	0
359674	CABOMAYOR EudraCT Number: 2019-001639-30 NCT04134390 TrialTroveID-359674	Pilot study of Cabozantinib Efficacy, Safety and Tolerability in Metastatic Renal Carcinoma in Aged Fragile Patients: CABOMAYOR Study	cabozantinib (tablet)	targeted therapy	Solid tumor	Renal Cell Carcinoma	1	First line	70	70-74	Spain	0	0	0	1	0	0	0	0	0	0	0	0	0	0	0	0	0	0	0	0	0	1	0	0	0	0	0	0	0	0	0	0	0	0	0	0	0	0
372823	TrialTroveID-372823	Intravesical Gemcitabine and Docetaxol in Heavily Pre-treated Patients With Non-muscle Invasive Bladder Cancer (NMIBC)	docetaxel gemcitabine (intravesical)	chemotherapy	Solid tumor	Bladder	2	Second line	68	65-69	United States	0	0	1	0	0	0	0	0	0	0	0	0	0	1	0	0	0	0	0	0	0	0	0	0	0	0	0	0	0	0	0	0	0	0	0	0	0	0
374939	TrialTroveID-374939	Pembrolizumab and concurrent radiation is an effective regimen for muscle invasive bladder cancer	pembrolizumab	immune-therapy	Solid tumor	Bladder	Neoadjuvant	Neo/Adj	71	70-74	United States	0	0	1	0	0	0	0	0	0	0	0	0	0	1	0	0	0	0	0	0	0	0	0	0	0	0	0	0	0	0	0	0	0	0	0	0	0	0
378943	ChiCTR2000034360 TrialTroveID-378943	Study Of Single-Agent Nab-Paclitaxel For The Treatment Of Metastatic Pancreatic Cancer	nab-paclitaxel	chemotherapy	Solid tumor	Pancrease	1	First line	65	65-69	China	0	1	0	0	0	0	1	0	0	0	0	0	0	0	0	0	0	0	0	0	0	0	0	0	0	0	0	0	0	0	0	0	0	0	0	0	0	0
380929	TrialTroveID-380929 UMIN000040926	Pem+RT PI/II for ENSqNSCLC	pemetrexed disodium radiation therapy	chemotherapy	Solid tumor	NSCLC	1	First line	75	>=75	Japan	0	1	0	0	0	1	0	0	0	0	0	0	0	0	0	0	0	0	0	0	0	0	0	0	0	0	0	0	0	0	0	0	0	0	0	0	0	0
383036	ChiCTR2000036983 TrialTroveID-383036	Evaluation of the Efficacy and Safety of Vinorelbine Soft Capsules Combined With Anlotinib Hydrochloride in the Treatment of Advanced Non-Small Cell Lung Cancer in Elderly Patients: A Single-Arm, Multi-Center Phase II Clinical Study	vinorelbine, oral anlotinib hydrochloric	targeted therapy	Solid tumor	NSCLC	2	Second line	60	60-64	China	0	1	0	0	0	0	1	0	0	0	0	0	0	0	0	0	0	0	0	0	0	0	0	0	0	0	0	0	0	0	0	0	0	0	0	0	0	0
389622	TrialTroveID-389622	Hypothyroidism As A Predictive Factor For Good Clinical Outcomes In Patients With Advanced Hepatocellular Carcinoma Undergoing Lenvatinib Therapy	lenvatinib (tablet)	targeted therapy	Solid tumor	liver	2	Second line	75	>=75	Japan	0	1	0	0	0	1	0	0	0	0	0	0	0	0	0	0	0	0	0	0	0	0	0	0	0	0	0	0	0	0	0	0	0	0	0	0	0	0
390531	2020-IMFINZI-001 NCT04646837 TrialTroveID-390531	Mechanism of Response to IMFINZI Neoadjuvant Therapy in Non-small Cell Lung Cancer Patients Based on Multiple-omics Models	durvalumab (iv)	immune-therapy	Solid tumor	NSCLC	Adjuvant	Neo/Adj	80	>=75	China	0	1	0	0	0	0	1	0	0	0	0	0	0	0	0	0	0	0	0	0	0	0	0	0	0	0	0	0	0	0	0	0	0	0	0	0	0	0
390818	EudraCT number: 2018-001075-20 IOV-2018-STS-METROPHOLYS METROPHOLYS NCT04656262 The METROPHOLYS Study TrialTroveID-390818	The METROPHOLYS Study - Metronomic Cyclophosphamide Vs Doxorubicin in Elderly Patients with Advanced Soft Tissue Sarcomas. Randomized, Controlled Open Label Clinical Trial	cyclophosphamide	chemotherapy	Solid tumor	Soft Tissue Sarcoma	1	First line	60	60-64	Italy	0	0	0	1	0	0	0	0	0	0	0	0	0	0	0	0	0	0	1	0	0	0	0	0	0	0	0	0	0	0	0	0	0	0	0	0	0	0
393427	CH-PI-105 NCT04694404 TrialTroveID-393427	The Efficacy and Safety of S-1 Plus Oxaliplatin in First-line Treatment of Ederly Patients With Advanced or Recurrent Gastric Cancer	oxaliplatin (IV) TS-1	chemotherapy	Solid tumor	Esophageal	1	First line	60	60-64	China	0	1	0	0	0	0	1	0	0	0	0	0	0	0	0	0	0	0	0	0	0	0	0	0	0	0	0	0	0	0	0	0	0	0	0	0	0	0
396078	EudraCT Number: 2018-000542-20 GERICO 14 NCT04757337 TrialTroveID-396078 UC-0103/1802	Randomized Phase III Study Of Oral Cyclophosphamide Vs Doxorubicin In 65 Years Or Older Patients With Advanced Or Metastatic Soft Tissue Sarcoma: A UNICANCER/GERICO Multicenter Program	cyclophosphamide	chemotherapy	Solid tumor	Soft Tissue Sarcoma	2	Second line	65	65-69	France	0	0	0	1	0	0	0	0	0	0	0	0	0	0	0	0	0	0	0	1	0	0	0	0	0	0	0	0	0	0	0	0	0	0	0	0	0	0
399054	ChiCTR2100043937 TrialTroveID-399054	A Single-Arm, Open Phase II Clinical Study to Evaluate the Efficacy and Safety of Nimotuzumab Injection Combined with Concurrent Chemoradiotherapy in Elderly Patients with Locally Advanced Inoperable Esophageal Squamous Cell Carcinoma	nimotuzumab tegafur 5-chloropyridine-2,4-diol	targeted therapy	Solid tumor	Esophageal	1	First line	60	60-64	China	0	1	0	0	0	0	1	0	0	0	0	0	0	0	0	0	0	0	0	0	0	0	0	0	0	0	0	0	0	0	0	0	0	0	0	0	0	0
405779	TrialTroveID-405779	Evaluation of the safety and effectiveness of switching from standard to extended interval dosing for durvalumab in unresectable stage III non-small cell lung cancer	durvalumab	immune-therapy	Solid tumor	NSCLC	2	Second line	64	60-64	United States	0	0	1	0	0	0	0	0	0	0	0	0	0	1	0	0	0	0	0	0	0	0	0	0	0	0	0	0	0	0	0	0	0	0	0	0	0	0
406124	ChiCTR2100046990 NCT05055167 SMA-NSCLC-006 TrialTroveID-406124	A Phase II Study of Envafolimab as First-line Treatment of Aged Patients With High PD-L1 Expression Stage in Advanced Non-small-cell Lung Cancer(NSCLC)	envafolimab	immune-therapy	Solid tumor	NSCLC	1	First line	70	70-74	China	0	1	0	0	0	0	1	0	0	0	0	0	0	0	0	0	0	0	0	0	0	0	0	0	0	0	0	0	0	0	0	0	0	0	0	0	0	0
435928	TrialTroveID-435928	Real-world evaluation of AG plus PD-1 antibody in old patients with advanced unresectable pancreatic cancer	gemcitabine hydrochloride nab-paclitaxel sintilimab	immune-therapy	Solid tumor	Pancrease	1	First line	60	60-64	China	0	1	0	0	0	0	1	0	0	0	0	0	0	0	0	0	0	0	0	0	0	0	0	0	0	0	0	0	0	0	0	0	0	0	0	0	0	0
437411	Elderly-Antineoplastic drugs NCT05467189 TrialTroveID-437411	Population Pharmacokinetics, Effectiveness and Safety of Antineoplastic Drugs in Elderly Patients	paclitaxel busulfan, Otsuka afatinib crizotinib ceritinib	chemotherapy	Solid tumor	Solid tumor	2	Second line	65	65-69	China	0	1	0	0	0	0	1	0	0	0	0	0	0	0	0	0	0	0	0	0	0	0	0	0	0	0	0	0	0	0	0	0	0	0	0	0	0	0
																							1
[truncated: 35 more columns]
